# Supplementary material for: Unique characteristics of G719X and S768I compound double mutations of epidermal growth factor receptor (EGFR) gene in lung cancer of coal-producing areas of East Yunnan in Southwestern China
Source: Genes Environ. 2022 May 23;44:17. doi: 10.1186/s41021-022-00248-z (PMC9125819; doi:10.1186/s41021-022-00248-z)
Supplement: Supplementary file 1 — Additional file 1: Supplementary Table 1. Clinical demography, pathology, regions distrbution and EGFR gene mutation details of all participants. [file 41021_2022_248_MOESM1_ESM.xlsx]

## Sheet: Summary table
Supplementary Table 1 Clinical demography, pathology, regions distrbution and EGFR gene mutation details of all participants.
Patients ID	Gender	Age(years)	Town/Countryside	County	City	Province	Smoking history	Family history of malignant tumors	Histological and pathological type	Tumor site	Regional distribution	Nationality	TNM staging	Brain metastasis	Specimen type	EGFR gene mutation	Targeted drugs treatment	Coal producing area	Current life style (including cooking style and heating modality)
1	Male	66	Dongshan	Qilin	Qujing	Yunnan	No	No	AD	Left	Central	Han	IV	Yes	Plasma	EGFR 18 c.2155G>A p.Gly719Ser 0.158532 EGFR 20 c.2303G>T p.Ser768Ile 0.157707	No	Yes	Electricity/Smoky coal
2	Male	49	Dongshan	Qilin	Qujing	Yunnan	No	No	AD	Right	Central	Han	IIb	No	FFPE	EGFR 18 c.2156G>C p.Gly719Ala 0.23893 EGFR 7 c.766G>T p.Asp256Tyr 0.251063	No	Yes	Electricity/Smoky coal
3	Female	48	Dongshan	Qilin	Qujing	Yunnan	Yes	No	AD	Left	Central	Han	Ib	No	FFPE	No	No	Yes	Electricity/Smoky coal
4	Female	44	Dongshan	Qilin	Qujing	Yunnan	Yes	No	AD	Left	Central	Han	Ia	No	FFPE	No	No	Yes	Electricity/Smoky coal
5	Male	44	Dongshan	Qilin	Qujing	Yunnan	No	Yes	AD	Left	Central	Han	IV	Yes	FFPE	EGFR 18 c.2155G>T p.Gly719Cys 0.211575 EGFR 20 c.2303G>T p.Ser768Ile 0.191025	No	Yes	Electricity/Smoky coal
6	Male	49	Dongshan	Qilin	Qujing	Yunnan	No	No	AD	Left	Central	Han	IIa	No	FFPE	EGFR 19 c.2239_2256delTTAAGAGAAGCAACATCT p.Leu747_Ser752del 0.093985	No	Yes	Electricity/Smoky coal
7	Female	50	Dongshan	Qilin	Qujing	Yunnan	No	Yes	AD	Left	Central	Han	IV	Yes	FFPE	EGFR 18 c.2155G>T p.Gly719Cys 0.102881 EGFR 20 c.2303G>T p.Ser768Ile 0.106342	No	Yes	Electricity/Smoky coal
8	Male	40	Dongshan	Qilin	Qujing	Yunnan	No	No	NSCLC	Left	Central	Han	Ib	No	Plasma	EGFR 20 c.2369C>T p.Thr790Met	Icotinib	Yes	Electricity
9	Female	53	Dongshan	Qilin	Qujing	Yunnan	No	No	AD	Right	Central	Han	Ib	No	FFPE	No	No	Yes	Electricity/Smoky coal
10	Female	46	Dongshan	Qilin	Qujing	Yunnan	Yes	No	AD	Right	Central	Han	Ia	No	FFPE	EGFR 18 c.2155G>T p.Gly719Cys 0.165876 EGFR 20 c.2303G>T p.Ser768Ile 0.159894	Icotinib	Yes	Electricity/Smoky coal
11	Female	53	Dongshan	Qilin	Qujing	Yunnan	Yes	No	NSCLC	Right	Central	Han	IV	Yes	FFPE	No	No	Yes	Electricity/Smoky coal
12	Male	56	Dongshan	Qilin	Qujing	Yunnan	No	No	AD	Right	Central	Han	IIIb	No	FFPE	EGFR 18 c.2155G>T p.Gly719Cys 0.388989 EGFR 20 c.2303G>T p.Ser768Ile 0.345599 EGFR 20 c.2305G>T p.Val769Leu 0.341969	No	Yes	Electricity/Smoky coal
13	Female	51	Dongshan	Qilin	Qujing	Yunnan	No	No	AD	Left	Central	Han	IIIb	Yes	Plasma	EGFR 18 c.2155G>T p.Gly719Cys 0.44765 EGFR 20 c.2303G>T p.Ser768Ile 0.432091	Gefitinib	Yes	Electricity/Smoky coal
14	Female	53	Dongshan	Qilin	Qujing	Yunnan	No	No	LCC	Left	Central	Han	Ib	No	Plasma	No	No	Yes	Electricity/Smoky coal
15	Male	60	Dongshan	Qilin	Qujing	Yunnan	No	No	AD	Left	Central	Han	IIIa	No	Plasma	No	No	Yes	Electricity/Smoky coal
16	Male	55	Dongshan	Qilin	Qujing	Yunnan	No	No	AD	Right	Central	Han	IV	Yes	FFPE	EGFR 18 c.2125G>A p.Glu709Lys 0.098137 EGFR 18 c.2156G>C p.Gly719Ala 0.083632	No	Yes	Electricity/Smoky coal
17	Male	44	Dongshan	Qilin	Qujing	Yunnan	No	No	NSCLC	Right	Central	Han	Ia	No	Plasma	No	No	Yes	Electricity/Smoky coal
18	Male	43	Dongshan	Qilin	Qujing	Yunnan	No	No	AD	Left	Central	Han	Ib	No	FFPE	EGFR 21 c.2582T>A p.Leu861Gln 0.00347500668271	No	Yes	Electricity/Smoky coal
19	Male	44	Dongshan	Qilin	Qujing	Yunnan	No	No	AD	Left	Central	Han	IV	Yes	Plasma	EGFR 18 c.2156G>C p.Gly719Ala 0.362543 EGFR 20 c.2303G>T p.Ser768Ile 0.295973	Gefitinib	Yes	Electricity/Smoky coal
20	Male	51	Dongshan	Qilin	Qujing	Yunnan	No	No	AD	Right	Central	Han	Ia	No	FFPE	EGFR 21 c.2573T>G p.Leu858Arg 0.129925	No	Yes	Electricity/Smoky coal
21	Female	52	Dongshan	Qilin	Qujing	Yunnan	No	No	AD	Right	Central	Han	Ia	No	FFPE	No	No	Yes	Electricity/Smoky coal
22	Male	59	Dongshan	Qilin	Qujing	Yunnan	No	No	AD	Right	Central	Han	Ia	No	FFPE	No	No	Yes	Electricity/Smoky coal
23	Male	46	Dongshan	Qilin	Qujing	Yunnan	No	No	AD	Left	Central	Han	IIIa	No	FFPE	EGFR 18 c.2156G>C p.Gly719Ala 0.060996	Osimertinib	Yes	Electricity/Smoky coal
24	Female	66	Dongshan	Qilin	Qujing	Yunnan	Yes	No	AD	Right	Central	Han	Ib	No	FFPE	EGFR 21 c.2573T>G p.Leu858Arg 0.20021	No	Yes	Electricity/Smoky coal
25	Male	45	Dongshan	Qilin	Qujing	Yunnan	No	No	AD	Right	Central	Han	IV	Yes	FFPE	EGFR 18 c.2155G>T p.Gly719Cys 0.150276 EGFR 20 c.2303G>T p.Ser768Ile 0.13026	No	Yes	Electricity/Smoky coal
26	Female	48	Dongshan	Qilin	Qujing	Yunnan	Yes	Yes	AD	Left	Central	Han	Ia	No	FFPE	EGFR 21 c.2573T>G p.Leu858Arg 0.129342	No	Yes	Electricity/Smoky coal
27	Female	49	Dongshan	Qilin	Qujing	Yunnan	No	No	AD	Right	Central	Han	Ib	No	FFPE	No	No	Yes	Electricity/Smoky coal
28	Male	52	Dongshan	Qilin	Qujing	Yunnan	No	No	AD	Left	Central	Han	IV	Yes	FFPE	EGFR 18 c.2155G>T p.Gly719Cys 0.086068 EGFR 20 c.2303G>T p.Ser768Ile 0.089409	No	Yes	Electricity/Smoky coal
29	Male	54	Dongshan	Qilin	Qujing	Yunnan	No	No	AD	Left	Central	Han	Ib	No	FFPE	No	No	Yes	Electricity/Smoky coal
30	Female	48	Dongshan	Qilin	Qujing	Yunnan	Yes	No	AD	Right	Central	Han	Ib	No	FFPE	EGFR 21 c.2573T>G p.Leu858Arg 0.318071	Icotinib	Yes	Electricity/Smoky coal
31	Female	48	Dongshan	Qilin	Qujing	Yunnan	No	No	AD	Right	Central	Han	Ia	No	FFPE	EGFR 21 c.2573T>G p.Leu858Arg 0.058263	No	Yes	Electricity/Smoky coal
32	Female	71	Dongshan	Qilin	Qujing	Yunnan	No	Yes	AD	Left	Central	Han	IV	Yes	Plasma	No	No	Yes	Smoky coal
33	Male	53	Dongshan	Qilin	Qujing	Yunnan	No	No	NSCLC	Right	Central	Han	IIa	No	FFPE	EGFR 19 c.2240_2257delTAAGAGAAGCAACATCTC p.Leu747_Pro753delinsSer 0.034669	No	Yes	Electricity/Smoky coal
34	Male	65	Dongshan	Qilin	Qujing	Yunnan	No	No	AD	Left	Central	Han	Ib	No	FFPE	EGFR 21 c.2499G>T p.Leu833Phe 0.11505 EGFR 21 c.2582T>A p.Leu861Gln 0.123327	No	Yes	Electricity/Smoky coal
35	Female	53	Dongshan	Qilin	Qujing	Yunnan	Yes	No	AD	Right	Central	Han	IV	Yes	Plasma	No	No	Yes	Electricity/Smoky coal
36	Male	48	Dongshan	Qilin	Qujing	Yunnan	No	No	NSCLC	Right	Central	Han	IIb	No	Cytology	EGFR 19 c.2235_2249delGGAATTAAGAGAAGC p.Glu746_Ala750del 0.008073	Icotinib	Yes	Electricity/Smoky coal
37	Female	55	Dongshan	Qilin	Qujing	Yunnan	No	No	AD	Right	Central	Han	Ib	No	FFPE	EGFR 21 c.2573T>G p.Leu858Arg 0.094	No	Yes	Electricity/Smoky coal
38	Female	51	Dongshan	Qilin	Qujing	Yunnan	No	No	AD	Right	Central	Han	Ia	No	Plasma	No	No	Yes	Electricity/Smoky coal
39	Female	62	Dongshan	Qilin	Qujing	Yunnan	Yes	No	AD	Right	Central	Han	Ia	No	FFPE	EGFR 18 c.2155G>A p.Gly719Ser 0.117197 EGFR 20 c.2303G>T p.Ser768Ile 0.118631	Icotinib	Yes	Electricity/Smoky coal
40	Female	66	Dongshan	Qilin	Qujing	Yunnan	No	No	AD	Left	Central	Han	IIa	No	FFPE	No	No	Yes	Electricity/Smoky coal
41	Male	53	Dongshan	Qilin	Qujing	Yunnan	No	No	AD	Right	Central	Han	Ia	No	FFPE	EGFR 20 c.2369C>T p.Thr790Met 0.0753768844221 EGFR 21 c.2573T>G p.Leu858Arg 0.0813823857302	No	Yes	Electricity/Smoky coal
42	Female	57	Dongshan	Qilin	Qujing	Yunnan	Yes	No	AD	Left	Central	Han	IIIa	No	FFPE	EGFR 18 c.2156G>C p.Gly719Ala 0.146016 EGFR 21 c.2582T>A p.Leu861Gln 0.125048	Afatinib	Yes	Electricity/Smoky coal
43	Male	63	Dongshan	Qilin	Qujing	Yunnan	No	Yes	AD	Left	Central	Han	IIIa	No	FFPE	No	No	Yes	Electricity/Smoky coal
44	Female	45	Dongshan	Qilin	Qujing	Yunnan	No	No	AD	Left	Central	Han	IV	Yes	Plasma	No	Anlotinib	Yes	Electricity/Smoky coal
45	Male	46	Dongshan	Qilin	Qujing	Yunnan	No	Yes	AD	Right	Central	Han	Ia	No	FFPE	No	No	Yes	Electricity/Smoky coal
46	Female	54	Dongshan	Qilin	Qujing	Yunnan	No	No	AD	Left	Central	Han	IIa	No	FFPE	EGFR 20 c.2300_2308dupCCAGCGTGG p.Ala767_Val769dup 0.112008	No	Yes	Electricity/Smoky coal
47	Female	50	Dongshan	Qilin	Qujing	Yunnan	Yes	No	AD	Right	Central	Han	Ib	No	FFPE	No	No	Yes	Electricity/Smoky coal
48	Male	63	Dongshan	Qilin	Qujing	Yunnan	No	No	NSCLC	Right	Central	Han	IIIa	No	FFPE tumor tissue from biopsies	No	Afatinib	Yes	Electricity/Smoky coal
49	Female	56	Dongshan	Qilin	Qujing	Yunnan	No	No	AD	Left	Central	Han	Ia	No	FFPE	EGFR 21 c.2573_2574delTGinsGT p.Leu858Arg 0.340702	Icotinib	Yes	Electricity/Smoky coal
50	Male	58	Dongshan	Qilin	Qujing	Yunnan	No	No	AD	Right	Central	Han	IIb	No	Cytology	EGFR 19 c.2235_2249delGGAATTAAGAGAAGC p.Glu746_Ala750del 0.003535	Icotinib	Yes	Electricity/Smoky coal
51	Female	51	Dongshan	Qilin	Qujing	Yunnan	Yes	No	AD	Left	Central	Han	Ia	No	FFPE	EGFR 21 c.2497T>G p.Leu833Val 0.359911 EGFR 21 c.2504A>T p.His835Leu 0.35558	No	Yes	Electricity/Smoky coal
52	Female	52	Dongshan	Qilin	Qujing	Yunnan	No	Yes	AD	Right	Central	Han	Ib	No	FFPE	No	No	Yes	Electricity/Smoky coal
53	Female	50	Dongshan	Qilin	Qujing	Yunnan	No	No	AD	Left	Central	Han	Ib	No	FFPE	No	No	Yes	Electricity/Smoky coal
54	Female	36	Dongshan	Qilin	Qujing	Yunnan	No	No	AD	Left	Central	Han	IIIb	No	FFPE	EGFR 18 c.2156G>C p.Gly719Ala 0.027848 EGFR 20 c.2303G>T p.Ser768Ile 0.029691	No	Yes	Electricity
55	Female	60	Dongshan	Qilin	Qujing	Yunnan	Yes	No	AD	Right	Central	Han	IV	Yes	FFPE	EGFR 18 c.2155G>T p.Gly719Cys 0.103333 EGFR 20 c.2303G>T p.Ser768Ile 0.115343	No	Yes	Electricity/Smoky coal
56	Male	46	Dongshan	Qilin	Qujing	Yunnan	No	No	AD	Right	Central	Han	IIIa	No	FFPE	No	No	Yes	Electricity/Smoky coal
57	Female	55	Dongshan	Qilin	Qujing	Yunnan	Yes	No	AD	Left	Central	Han	IV	Yes	Cytology	No	No	Yes	Electricity/Smoky coal
58	Male	66	Ciying	Qilin	Qujing	Yunnan	No	No	AD	Right	Central	Han	IIb	No	FFPE	EGFR 19 c.2235_2249delGGAATTAAGAGAAGC p.Glu746_Ala750del 0.00995	No	Yes	Electricity/Smoky coal
59	Male	49	Ciying	Qilin	Qujing	Yunnan	No	No	AD	Right	Central	Han	Ib	No	FFPE	EGFR 20 c.2303G>T p.Ser768Ile 0.414567 EGFR 21 c.2573T>G p.Leu858Arg 0.444163	Icotinib	Yes	Electricity/Smoky coal
60	Male	60	Ciying	Qilin	Qujing	Yunnan	No	Yes	AD	Right	Central	Han	IV	Yes	FFPE	EGFR 18 c.2155G>T p.Gly719Cys 0.105819 EGFR 20 c.2303G>T p.Ser768Ile 0.103018	Osimertinib	Yes	Electricity/Smoky coal
61	Male	60	Ciying	Qilin	Qujing	Yunnan	No	Yes	AD	Right	Central	Han	IIIa	No	Plasma	No	Osimertinib	Yes	Electricity/Smoky coal
62	Male	76	Ciying	Qilin	Qujing	Yunnan	No	No	AD	Left	Central	Han	Ib	No	FFPE	EGFR 19 c.2235_2249delGGAATTAAGAGAAGC p.Glu746_Ala750del 0.067767	No	Yes	Electricity/Smoky coal
63	Female	54	Ciying	Qilin	Qujing	Yunnan	No	No	AD	Right	Central	Han	Ia	No	FFPE	EGFR 21 c.2573T>G p.Leu858Arg 0.062018	Icotinib	Yes	Electricity/Smoky coal
64	Female	56	Ciying	Qilin	Qujing	Yunnan	Yes	Yes	AD	Left	Central	Han	IIa	No	FFPE	No	No	Yes	Electricity/Smoky coal
65	Female	60	Ciying	Qilin	Qujing	Yunnan	No	No	LCC	Right	Central	Han	Ib	No	FFPE	EGFR 21 c.2573T>G p.Leu858Arg 0.100535	No	Yes	Electricity/Smoky coal
66	Male	61	Zhuyuan	Fuyuan	Qujing	Yunnan	No	No	AD	Right	East	Han	IV	Yes	Plasma	No	Gefitinib	Yes	Electricity/Smoky coal
67	Male	70	Zhuyuan	Fuyuan	Qujing	Yunnan	No	No	AD	Left	East	Han	IIIa	No	Plasma	No	No	Yes	Smoky coal
68	Female	44	Zhuyuan	Fuyuan	Qujing	Yunnan	Yes	No	AD	Right	East	Han	Ia	No	FFPE	No	No	Yes	Electricity
69	Male	82	Zhuyuan	Fuyuan	Qujing	Yunnan	No	Yes	NSCLC	Right	East	Han	IIIa	No	Plasma	No	No	Yes	Smoky coal
70	Male	74	Zhuyuan	Fuyuan	Qujing	Yunnan	No	No	AD	Right	East	Han	Ia	No	FFPE	EGFR 20 c.2318A>T p.His773Leu 0.018938 EGFR 20 c.2320G>A p.Val774Met 0.016773	No	Yes	Smoky coal
71	Female	51	Zhuyuan	Fuyuan	Qujing	Yunnan	No	No	AD	Left	East	Han	IV	Yes	Fresh tumor tissue from surgical resections	EGFR 18 c.2155G>T p.Gly719Cys 0.247701 EGFR 20 c.2303G>T p.Ser768Ile 0.274936	No	Yes	Electricity/Smoky coal
72	Male	52	Zhuyuan	Fuyuan	Qujing	Yunnan	No	Yes	AD	Left	East	Han	IV	Yes	FFPE	EGFR 18 c.2155G>T p.Gly719Cys 0.159334 EGFR 20 c.2303G>T p.Ser768Ile 0.157768	Afatinib	Yes	Electricity/Smoky coal
73	Female	58	Zhuyuan	Fuyuan	Qujing	Yunnan	No	Yes	NSCLC	Left	East	Han	Ib	No	FFPE	No	No	Yes	Electricity/Smoky coal
74	Male	62	Zhuyuan	Fuyuan	Qujing	Yunnan	No	No	AD	Right	East	Han	IIIa	No	Plasma	No	Icotinib	Yes	Electricity/Smoky coal
75	Male	47	Zhuyuan	Fuyuan	Qujing	Yunnan	No	No	AD	Bilateral	East	Han	Ia	No	Plasma	EGFR 21 c.2573T>G p.Leu858Arg 0.074074	No	Yes	Electricity
76	Male	48	Zhuyuan	Fuyuan	Qujing	Yunnan	No	No	AD	Left	East	Han	IIb	No	Plasma	EGFR 19 c.2235_2249delGGAATTAAGAGAAGC p.Glu746_Ala750del 0.113308	Gefitinib	Yes	Electricity
77	Male	57	Zhuyuan	Fuyuan	Qujing	Yunnan	No	No	AD	Left	East	Han	Ib	No	FFPE	No	No	Yes	Electricity/Smoky coal
78	Female	56	Zhuyuan	Fuyuan	Qujing	Yunnan	Yes	Yes	AD	Right	East	Han	Ia	No	FFPE	No	No	Yes	Electricity/Smoky coal
79	Female	56	Zhuyuan	Fuyuan	Qujing	Yunnan	Yes	No	AD	Left	East	Han	IV	Yes	Plasma	No	No	Yes	Electricity/Smoky coal
80	Female	55	Zhuyuan	Fuyuan	Qujing	Yunnan	No	No	AD	Right	East	Han	Ib	No	FFPE	EGFR 21 c.2573T>G p.Leu858Arg 0.25089	No	Yes	Electricity/Smoky coal
81	Female	50	Zhuyuan	Fuyuan	Qujing	Yunnan	No	No	AD	Right	East	Han	IV	Yes	FFPE	No	Anlotinib	Yes	Electricity/Smoky coal
82	Female	51	Zhuyuan	Fuyuan	Qujing	Yunnan	Yes	No	AD	Left	East	Han	Ia	No	FFPE	No	Anlotinib	Yes	Electricity/Smoky coal
83	Female	52	Zhuyuan	Fuyuan	Qujing	Yunnan	Yes	No	AD	Right	East	Han	Ib	No	FFPE	EGFR 21 c.2573T>G p.Leu858Arg 0.056264	No	Yes	Electricity/Smoky coal
84	Female	62	Zhuyuan	Fuyuan	Qujing	Yunnan	No	No	AD	Right	East	Han	Ib	No	Plasma	No	No	Yes	Electricity/Smoky coal
85	Female	60	Zhuyuan	Fuyuan	Qujing	Yunnan	Yes	No	AD	Left	East	Han	Ia	No	Plasma	EGFR 21 c.2573T>G p.Leu858Arg 0.035962	Gefitinib	Yes	Electricity/Smoky coal
86	Male	52	Zhuyuan	Fuyuan	Qujing	Yunnan	No	No	NSCLC	Right	East	Han	IIb	No	Plasma	No	No	Yes	Electricity/Smoky coal
87	Female	45	Zhuyuan	Fuyuan	Qujing	Yunnan	Yes	No	AD	Bilateral	East	Han	Ia	No	FFPE	No	No	Yes	Electricity
88	Female	45	Zhuyuan	Fuyuan	Qujing	Yunnan	No	No	AD	Right	East	Han	IIa	No	FFPE	No	No	Yes	Electricity
89	Female	63	Zhuyuan	Fuyuan	Qujing	Yunnan	Yes	No	AD	Left	East	Han	Ia	No	Plasma	No	Anlotinib	Yes	Electricity/Smoky coal
90	Female	58	Zhuyuan	Fuyuan	Qujing	Yunnan	No	No	AD	Right	East	Han	Ia	No	Fresh tumor tissue from surgical resections	No	No	Yes	Electricity/Smoky coal
91	Female	56	Zhuyuan	Fuyuan	Qujing	Yunnan	Yes	No	AD	Right	East	Han	Ib	No	Plasma	No	No	Yes	Electricity/Smoky coal
92	Female	65	Zhuyuan	Fuyuan	Qujing	Yunnan	No	Yes	AD	Left	East	Han	Ib	No	FFPE	EGFR 21 c.2573T>G p.Leu858Arg 0.242834	No	Yes	Electricity/Smoky coal
93	Female	50	Zhuyuan	Fuyuan	Qujing	Yunnan	No	No	NSCLC	Left	East	Han	Ia	No	FFPE	No	No	Yes	Electricity/Smoky coal
94	Female	56	Zhuyuan	Fuyuan	Qujing	Yunnan	No	No	AD	Bilateral	East	Han	Ia	No	FFPE	No	No	Yes	Electricity/Smoky coal
95	Male	54	Zhuyuan	Fuyuan	Qujing	Yunnan	No	No	AD	Right	East	Han	IV	Yes	FFPE	EGFR p.G719X EGFR 20 c.2303G>T p.Ser768Ile	No	Yes	Electricity/Smoky coal
96	Male	43	Zhuyuan	Fuyuan	Qujing	Yunnan	No	No	AD	Right	East	Han	IIa	No	FFPE	EGFR 20 c.2303G>T p.Ser768Ile 0.090348 EGFR 21 c.2573T>G p.Leu858Arg 0.091199	No	Yes	Electricity
97	Female	50	Zhuyuan	Fuyuan	Qujing	Yunnan	Yes	No	SCC	Right	East	Han	IV	Yes	FFPE	EGFR amplification 3.37108838367506	No	Yes	Electricity/Smoky coal
98	Female	56	Zhongang	Fuyuan	Qujing	Yunnan	Yes	No	AD	Right	East	Han	IV	Yes	FFPE tumor tissue from biopsies	No	No	Yes	Electricity
99	Female	56	Zhongang	Fuyuan	Qujing	Yunnan	Yes	Yes	AD	Left	East	Han	IIa	No	FFPE	EGFR 19 c.2239_2256delTTAAGAGAAGCAACATCT p.Leu747_Ser752del 0.287339	No	Yes	Electricity
100	Male	69	Zhongang	Fuyuan	Qujing	Yunnan	No	No	AD	Right	East	Han	Ib	No	Fresh tumor tissue from biopsies	No	Anlotinib	Yes	Electricity
101	Male	46	Zhongang	Fuyuan	Qujing	Yunnan	No	Yes	AD	Right	East	Han	IIIa	No	FFPE	EGFR 18 c.2156G>C p.Gly719Ala 0.132875	No	Yes	Electricity
102	Female	52	Zhongang	Fuyuan	Qujing	Yunnan	No	Yes	AD	Left	East	Han	IV	Yes	FFPE	EGFR amplification 8.39758652823809 EGFR 18 c.2156G>C p.Gly719Ala 0.777501 EGFR 19 c.2281G>T p.Asp761Tyr 0.725947	No	Yes	Electricity
103	Female	53	Zhongang	Fuyuan	Qujing	Yunnan	No	Yes	AD	Left	East	Han	IV	Yes	FFPE	No	Icotinib	Yes	Electricity
104	Female	54	Zhongang	Fuyuan	Qujing	Yunnan	No	No	AD	Right	East	Han	Ia	No	FFPE	No	No	Yes	Electricity
105	Female	72	Zhongang	Fuyuan	Qujing	Yunnan	Yes	No	SCC	Right	East	Han	Ia	No	FFPE	No	No	Yes	Electricity
106	Male	58	Zhongang	Fuyuan	Qujing	Yunnan	No	No	AD	Right	East	Han	IIa	No	FFPE	No	No	Yes	Electricity
107	Female	74	Zhongang	Fuyuan	Qujing	Yunnan	Yes	No	AD	Right	East	Han	Ib	No	FFPE	No	No	Yes	Electricity
108	Male	52	Zhongang	Fuyuan	Qujing	Yunnan	No	Yes	AD	Right	East	Han	Ib	No	FFPE	EGFR 20 c.2317_2319dupCAC p.His773dup 0.085172	Osimertinib	Yes	Electricity
109	Female	57	Zhongang	Fuyuan	Qujing	Yunnan	No	Yes	AD	Left	East	Han	IIIa	No	FFPE	EGFR 18 c.2156G>C p.Gly719Ala 0.104848 EGFR 20 c.2303G>T p.Ser768Ile 0.088938	No	Yes	Electricity
110	Female	44	Zhongang	Fuyuan	Qujing	Yunnan	Yes	Yes	AD	Right	East	Han	IIb	No	FFPE	EGFR 18 c.2156G>C p.Gly719Ala 0.497937	No	Yes	Electricity
111	Female	81	Zhongang	Fuyuan	Qujing	Yunnan	No	Yes	AD	Left	East	Han	IV	Yes	Cytology	No	Gefitinib	Yes	Electricity
112	Female	66	Zhongang	Fuyuan	Qujing	Yunnan	No	No	AD	Left	East	Han	Ib	No	FFPE	No	No	Yes	Electricity
113	Male	65	Zhongang	Fuyuan	Qujing	Yunnan	No	No	AD	Right	East	Han	Ia	No	FFPE	EGFR 21 c.2573T>G p.Leu858Arg 0.045894	No	Yes	Electricity
114	Female	46	Zhongang	Fuyuan	Qujing	Yunnan	Yes	No	AD	Right	East	Han	Ib	No	FFPE	No	No	Yes	Electricity
115	Female	58	Zhongang	Fuyuan	Qujing	Yunnan	No	No	AD	Left	East	Han	IV	Yes	FFPE	No	No	Yes	Electricity
116	Male	43	Zhongang	Fuyuan	Qujing	Yunnan	No	No	AD	Left	East	Han	IV	Yes	FFPE	No	No	Yes	Electricity
117	Male	71	Zhongang	Fuyuan	Qujing	Yunnan	No	No	NSCLC	Bilateral	East	Han	IIb	No	Plasma	No	No	Yes	Electricity
118	Male	47	Zhongang	Fuyuan	Qujing	Yunnan	No	No	AD	Right	East	Han	IV	Yes	FFPE	EGFR 18 c.2155G>A p.Gly719Ser 0.116393 EGFR 20 c.2303G>T p.Ser768Ile 0.119914	No	Yes	Electricity
119	Female	56	Zhongang	Fuyuan	Qujing	Yunnan	Yes	Yes	AD	Left	East	Han	Ib	No	FFPE tumor tissue from biopsies	No	Anlotinib	Yes	Electricity
120	Male	56	Zhongang	Fuyuan	Qujing	Yunnan	No	No	AD	Left	East	Han	Ia	No	FFPE	No	No	Yes	Electricity
121	Male	67	Zhongang	Fuyuan	Qujing	Yunnan	No	No	AD	Right	East	Han	IV	Yes	FFPE	EGFR 18 c.2155G>T p.Gly719Cys 0.180476 EGFR 20 c.2303G>T p.Ser768Ile 0.177184	No	Yes	Electricity
122	Female	51	Zhongang	Fuyuan	Qujing	Yunnan	Yes	No	AD	Left	East	Han	IV	Yes	Plasma	No	No	Yes	Electricity
123	Male	62	Zhongang	Fuyuan	Qujing	Yunnan	No	Yes	AD	Left	East	Han	Ib	No	FFPE	No	No	Yes	Electricity
124	Male	60	Zhongang	Fuyuan	Qujing	Yunnan	No	Yes	AD	Left	East	Han	Ib	No	FFPE	EGFR 21 c.2573T>G p.Leu858Arg 0.106987	No	Yes	Electricity
125	Male	64	Zhongang	Fuyuan	Qujing	Yunnan	No	Yes	AD	Left	East	Han	IIb	No	Plasma	No	No	Yes	Electricity
126	Female	57	Zhongang	Fuyuan	Qujing	Yunnan	Yes	Yes	AD	Right	East	Han	IIIa	No	FFPE	No	No	Yes	Electricity
127	Female	57	Zhongang	Fuyuan	Qujing	Yunnan	Yes	Yes	AD	Right	East	Han	Ib	No	FFPE	No	No	Yes	Electricity
128	Female	56	Zhongang	Fuyuan	Qujing	Yunnan	Yes	No	AD	Right	East	Han	Ib	No	FFPE	No	No	Yes	Electricity
129	Male	59	Zhongang	Fuyuan	Qujing	Yunnan	No	Yes	AD	Right	East	Han	Ib	No	FFPE	EGFR 21 c.2573T>G p.Leu858Arg 0.054601	No	Yes	Electricity
130	Male	56	Zhongang	Fuyuan	Qujing	Yunnan	No	No	AD	Right	East	Han	IV	Yes	FFPE	EGFR 18 c.2155G>T p.Gly719Cys 0.1663 EGFR 20 c.2303G>T p.Ser768Ile 0.1932	No	Yes	Electricity
131	Male	62	Zhongang	Fuyuan	Qujing	Yunnan	No	No	AD	Right	East	Han	IIb	No	Plasma	No	No	Yes	Electricity
132	Male	69	Zhongang	Fuyuan	Qujing	Yunnan	No	No	AD	Left	East	Han	Ia	No	FFPE	EGFR 21 c.2573T>G p.Leu858Arg 0.123453	Gefitinib	Yes	Electricity
133	Female	55	Zhongang	Fuyuan	Qujing	Yunnan	No	No	SCC	Left	East	Han	IIa	No	Plasma	EGFR 19 c.2250_2273delAACATCTCCGAAAGCCAACAAGGAAAT p.Thr751_Ile759del 0.0035	Gefitinib	Yes	Electricity
134	Male	47	Zhongang	Fuyuan	Qujing	Yunnan	No	No	AD	Right	East	Han	Ib	No	FFPE	EGFR 21 c.2573T>G p.Leu858Arg 0.156181	Gefitinib	Yes	Electricity
135	Female	67	Zhongang	Fuyuan	Qujing	Yunnan	Yes	No	AD	Right	East	Han	Ib	No	FFPE	No	No	Yes	Electricity
136	Female	72	Yingshan	Fuyuan	Qujing	Yunnan	Yes	Yes	AD	Left	East	Han	Ia	No	FFPE	No	No	Yes	Smoky coal
137	Male	60	Yingshan	Fuyuan	Qujing	Yunnan	No	No	AD	Right	East	Han	IIa	No	FFPE	No	No	Yes	Electricity/Smoky coal
138	Female	65	Yingshan	Fuyuan	Qujing	Yunnan	Yes	No	AD	Right	East	Han	IIIa	No	FFPE	EGFR 18 c.2156G>C p.Gly719Ala 0.119635 EGFR 20 c.2335G>T p.Gly779Cys 0.142352	No	Yes	Electricity/Smoky coal
139	Male	39	Yingshan	Fuyuan	Qujing	Yunnan	No	No	AD	Right	East	Han	IV	Yes	Plasma	No	Anlotinib	Yes	Electricity
140	Male	55	Yingshan	Fuyuan	Qujing	Yunnan	No	Yes	AD	Left	East	Han	Ia	No	Fresh tumor tissue from biopsies	EGFR 21 c.2573_2574delTGinsGT p.Leu858Arg 0.143426	Icotinib	Yes	Electricity/Smoky coal
141	Female	56	Yingshan	Fuyuan	Qujing	Yunnan	No	No	AD	Left	East	Han	Ia	No	FFPE	EGFR 21 c.2573T>G p.Leu858Arg 0.115271	No	Yes	Electricity/Smoky coal
142	Male	61	Yingshan	Fuyuan	Qujing	Yunnan	No	Yes	AD	Left	East	Han	IIb	No	Plasma	No	No	Yes	Electricity/Smoky coal
143	Male	50	Yingshan	Fuyuan	Qujing	Yunnan	No	No	AD	Left	East	Han	Ib	No	FFPE	EGFR 20 c.2314_2316delCCCinsACTCCA p.Asn771_Pro772insThr 0.03201	No	Yes	Electricity/Smoky coal
144	Male	50	Yingshan	Fuyuan	Qujing	Yunnan	No	No	AD	Right	East	Han	IIa	No	FFPE	EGFR 19 c.2236_2250delGAATTAAGAGAAGCA p.Glu746_Ala750del 0.20374	Icotinib	Yes	Electricity/Smoky coal
145	Female	67	Yingshan	Fuyuan	Qujing	Yunnan	No	Yes	AD	Right	East	Han	Ia	No	FFPE	No	No	Yes	Electricity/Smoky coal
146	Male	47	Yingshan	Fuyuan	Qujing	Yunnan	No	No	NSCLC	Right	East	Han	IIb	Yes	Cytology	EGFR 19 c.2235_2249delGGAATTAAGAGAAGC p.Glu746_Ala750del	No	Yes	Electricity
147	Female	55	Yingshan	Fuyuan	Qujing	Yunnan	No	No	AD	Left	East	Han	Ia	No	Plasma	EGFR 20 c.2369C>T p.Thr790Met 0.001	No	Yes	Electricity/Smoky coal
148	Male	79	Yingshan	Fuyuan	Qujing	Yunnan	No	No	NSCLC	Left	East	Han	IIb	No	Plasma	No	Gefitinib	Yes	Smoky coal
149	Female	69	Yingshan	Fuyuan	Qujing	Yunnan	No	No	LCC	Right	East	Han	Ia	No	Fresh tumor tissue from surgical resections	No	No	Yes	Electricity/Smoky coal
150	Male	50	Yingshan	Fuyuan	Qujing	Yunnan	No	No	AD	Right	East	Han	IIa	No	FFPE	EGFR 20 c.2303G>T p.Ser768Ile	No	Yes	Electricity/Smoky coal
151	Male	54	Yingshan	Fuyuan	Qujing	Yunnan	No	No	NSCLC	Left	East	Han	IIb	No	Plasma	No	No	Yes	Electricity/Smoky coal
152	Male	52	Yingshan	Fuyuan	Qujing	Yunnan	No	No	AD	Left	East	Han	IV	Yes	FFPE	EGFR 18 c.2155G>A p.Gly719Ser 0.502178 EGFR 20 c.2303G>T p.Ser768Ile 0.516368	No	Yes	Electricity/Smoky coal
153	Male	51	Yingshan	Fuyuan	Qujing	Yunnan	No	No	AD	Left	East	Han	IIa	No	FFPE	No	No	Yes	Electricity/Smoky coal
154	Female	73	Yingshan	Fuyuan	Qujing	Yunnan	Yes	No	NSCLC	Left	East	Han	Ia	No	Plasma	EGFR 21 c.2573T>G p.Leu858Arg 0.040549	No	Yes	Smoky coal
155	Female	40	Yingshan	Fuyuan	Qujing	Yunnan	Yes	No	AD	Left	East	Han	Ib	No	FFPE	EGFR 21 c.2499G>T p.Leu833Phe 0.188855 EGFR 21 c.2573T>G p.Leu858Arg 0.18304	Icotinib	Yes	Electricity
156	Female	63	Yingshan	Fuyuan	Qujing	Yunnan	Yes	No	AD	Right	East	Han	IV	Yes	FFPE	No	Anlotinib	Yes	Electricity/Smoky coal
157	Female	52	Yingshan	Fuyuan	Qujing	Yunnan	Yes	Yes	AD	Right	East	Han	IV	Yes	FFPE	EGFR 18 c.2155G>T p.Gly719Cys 0.313495 EGFR 20 c.2303G>T p.Ser768Ile 0.301782	No	Yes	Electricity/Smoky coal
158	Male	55	Yingshan	Fuyuan	Qujing	Yunnan	No	No	AD	Right	East	Han	Ia	No	FFPE	EGFR 21 c.2573T>G p.Leu858Arg 0.08896	Icotinib	Yes	Electricity/Smoky coal
159	Female	52	Yingshan	Fuyuan	Qujing	Yunnan	Yes	No	NSCLC	Right	East	Han	Ia	No	FFPE	No	No	Yes	Electricity/Smoky coal
160	Female	55	Yingshan	Fuyuan	Qujing	Yunnan	No	No	AD	Left	East	Han	Ia	No	FFPE	No	No	Yes	Electricity/Smoky coal
161	Female	72	Yingshan	Fuyuan	Qujing	Yunnan	Yes	Yes	AD	Right	East	Han	IIb	No	Fresh tumor tissue from biopsies	No	No	Yes	Smoky coal
162	Female	44	Yingshan	Fuyuan	Qujing	Yunnan	No	No	AD	Right	East	Han	IV	Yes	FFPE	No	No	Yes	Electricity
163	Male	65	Yingshan	Fuyuan	Qujing	Yunnan	No	No	AD	Right	East	Han	Ia	No	FFPE	EGFR 21 c.2573_2574delTGinsGT p.Leu858Arg 0.095478	No	Yes	Electricity/Smoky coal
164	Female	70	Shibalianshan	Fuyuan	Qujing	Yunnan	No	No	AD	Left	East	Han	IV	Yes	Plasma	No	No	Yes	Smoky coal
165	Male	30	Shibalianshan	Fuyuan	Qujing	Yunnan	No	Yes	AD	Left	East	Han	IIb	No	FFPE	No	No	Yes	Electricity
166	Female	73	Shibalianshan	Fuyuan	Qujing	Yunnan	Yes	No	AD	Right	East	Han	IV	Yes	Plasma	No	Gefitinib	Yes	Smoky coal
167	Female	73	Shibalianshan	Fuyuan	Qujing	Yunnan	Yes	No	AD	Right	East	Han	IV	Yes	Plasma	EGFR 21 c.2500G>T p.Val834Leu 0.014771 EGFR 21 c.2573T>G p.Leu858Arg 0.01826	Gefitinib and Osimertinib	Yes	Smoky coal
168	Male	49	Shibalianshan	Fuyuan	Qujing	Yunnan	No	No	AD	Left	East	Han	Ib	No	FFPE	EGFR 21 c.2499G>T p.Leu833Phe 0.115181 EGFR 21 c.2573T>G p.Leu858Arg 0.110421	No	Yes	Electricity
169	Female	62	Shibalianshan	Fuyuan	Qujing	Yunnan	No	No	SCC	Left	East	Han	Ia	No	FFPE	No	No	Yes	Electricity/Smoky coal
170	Male	66	Shibalianshan	Fuyuan	Qujing	Yunnan	No	No	AD	Left	East	Han	IIa	No	FFPE	EGFR 19 c.2240_2257delTAAGAGAAGCAACATCTC p.Leu747_Pro753delinsSer 0.111723	No	Yes	Electricity/Smoky coal
171	Male	57	Shengjing	Fuyuan	Qujing	Yunnan	No	No	AD	Left	East	Han	Ib	No	FFPE	EGFR 19 c.2236_2250delGAATTAAGAGAAGCA p.Glu746_Ala750del 0.054722	Icotinib	Yes	Electricity/Smoky coal
172	Female	47	Shengjing	Fuyuan	Qujing	Yunnan	Yes	Yes	AD	Right	East	Han	IV	Yes	Plasma	EGFR 18 c.2155G>T p.Gly719Cys 0.020605 EGFR 20 c.2303G>T p.Ser768Ile 0.020342	Gefitinib and Osimertinib	Yes	Electricity/Smoky coal
173	Female	42	Shengjing	Fuyuan	Qujing	Yunnan	No	No	AD	Right	East	Han	IIa	No	FFPE	No	No	Yes	Electricity/Smoky coal
174	Male	53	Shengjing	Fuyuan	Qujing	Yunnan	No	No	AD	Left	East	Han	IIa	No	FFPE	No	No	Yes	Electricity/Smoky coal
175	Female	42	Mohong	Fuyuan	Qujing	Yunnan	No	No	AD	Right	East	Han	IIa	No	FFPE	No	No	Yes	Electricity/Wood
176	Female	49	Mohong	Fuyuan	Qujing	Yunnan	Yes	No	AD	Left	East	Han	Ia	No	FFPE	No	No	Yes	Electricity/Wood
177	Female	47	Mohong	Fuyuan	Qujing	Yunnan	No	Yes	AD	Left	East	Han	IV	Yes	FFPE	EGFR 18 c.2155G>T p.Gly719Cys 0.014303 EGFR 18 c.2156G>C p.Gly719Ala 0.119951 EGFR 20 c.2303G>T p.Ser768Ile 0.010284 EGFR 7 c.766G>T p.Asp256Tyr 0.109056	No	Yes	Electricity/Wood
178	Female	43	Mohong	Fuyuan	Qujing	Yunnan	No	No	AD	Right	East	Han	Ib	No	FFPE	No	No	Yes	Electricity/Wood
179	Male	62	Mohong	Fuyuan	Qujing	Yunnan	No	No	AD	Right	East	Han	Ia	No	Plasma	EGFR 21 c.2582T>A p.Leu861Gln 0.262733	Gefitinib	Yes	Electricity/Wood
180	Female	60	Mohong	Fuyuan	Qujing	Yunnan	Yes	No	AD	Left	East	Han	Ia	No	Plasma	No	No	Yes	Electricity/Wood
181	Male	61	Mohong	Fuyuan	Qujing	Yunnan	No	Yes	AD	Left	East	Han	IIa	No	FFPE	No	No	Yes	Electricity/Wood
182	Female	49	Mohong	Fuyuan	Qujing	Yunnan	Yes	No	AD	Right	East	Han	Ia	No	FFPE	No	No	Yes	Electricity/Wood
183	Male	61	Mohong	Fuyuan	Qujing	Yunnan	No	No	AD	Left	East	Han	IIa	No	FFPE	No	No	Yes	Electricity/Wood
184	Female	53	Mohong	Fuyuan	Qujing	Yunnan	No	Yes	AD	Right	East	Han	IIa	No	FFPE	EGFR 20 c.2296_2297insTGGCCAGCG p.Met766_Ala767insAlaSerVal 0.101722 EGFR 21 c.2573T>G p.Leu858Arg 0.114186	No	Yes	Electricity/Wood
185	Female	59	Mohong	Fuyuan	Qujing	Yunnan	No	Yes	AD	Left	East	Han	IV	Yes	FFPE	No	No	Yes	Electricity/Wood
186	Female	75	Mohong	Fuyuan	Qujing	Yunnan	No	No	AD	Right	East	Han	IV	Yes	FFPE	EGFR amplification 19.1225206644535 EGFR 21 c.2573T>G p.Leu858Arg 0.969044 EGFR 23 c.2709_2710delTGinsCA p.Val904Ile 0.969537	No	Yes	Electricity/Wood
187	Female	64	Mohong	Fuyuan	Qujing	Yunnan	Yes	No	AD	Left	East	Han	Ia	No	Plasma	No	Anlotinib	Yes	Electricity/Wood
188	Male	56	Mohong	Fuyuan	Qujing	Yunnan	No	No	AD	Right	East	Han	IIb	Yes	Plasma	No	No	Yes	Electricity/Wood
189	Male	64	Mohong	Fuyuan	Qujing	Yunnan	No	No	AD	Left	East	Han	Ia	No	FFPE	EGFR 18 c.2155G>T p.Gly719Cys 0.223853 EGFR 20 c.2303G>T p.Ser768Ile 0.209177	No	Yes	Electricity/Wood
190	Male	56	Mohong	Fuyuan	Qujing	Yunnan	No	No	AD	Left	East	Han	Ia	No	FFPE	No	Anlotinib	Yes	Electricity/Wood
191	Male	45	Mohong	Fuyuan	Qujing	Yunnan	No	Yes	AD	Left	East	Han	Ib	No	FFPE	EGFR 21 c.2499G>C p.Leu833Phe 0.206554 EGFR 21 c.2582T>A p.Leu861Gln 0.168989	No	Yes	Electricity/Wood
192	Female	64	Mohong	Fuyuan	Qujing	Yunnan	Yes	No	AD	Right	East	Han	Ib	No	FFPE	EGFR 18 c.2155G>C p.Gly719Arg 0.103593 EGFR 20 c.2303G>T p.Ser768Ile 0.102152	No	Yes	Electricity/Wood
193	Female	73	Mohong	Fuyuan	Qujing	Yunnan	No	Yes	AD	Right	East	Han	Ib	No	FFPE	No	No	Yes	Electricity/Wood
194	Female	58	Mohong	Fuyuan	Qujing	Yunnan	Yes	Yes	AD	Right	East	Han	Ia	No	FFPE	No	No	Yes	Electricity/Wood
195	Male	45	Mohong	Fuyuan	Qujing	Yunnan	No	No	AD	Right	East	Han	IIa	No	FFPE	EGFR 18 c.2155G>T p.Gly719Cys 0.120725 EGFR 20 c.2303G>T p.Ser768Ile 0.115803	No	Yes	Electricity/Wood
196	Female	66	Mohong	Fuyuan	Qujing	Yunnan	Yes	Yes	AD	Left	East	Han	IIa	No	FFPE	EGFR 17 c.1964T>G p.Leu655Arg 0.040102 EGFR 20 c.2369C>T p.Thr790Met 0.00093	Almonertinib	Yes	Electricity/Wood
197	Female	73	Mohong	Fuyuan	Qujing	Yunnan	Yes	Yes	AD	Right	East	Han	IV	Yes	Plasma	No	No	Yes	Electricity/Wood
198	Male	51	Mohong	Fuyuan	Qujing	Yunnan	No	Yes	AD	Right	East	Han	IIa	No	FFPE	EGFR 19 c.2240_2254delTAAGAGAAGCAACAT p.Leu747_Thr751del 0.023314 EGFR 20 c.2303G>T p.Ser768Ile 0.03252	No	Yes	Electricity/Wood
199	Female	54	Mohong	Fuyuan	Qujing	Yunnan	Yes	No	AD	Left	East	Han	Ib	No	FFPE	No	No	Yes	Electricity/Wood
200	Male	56	Mohong	Fuyuan	Qujing	Yunnan	No	No	AD	Right	East	Han	IIb	No	Plasma	No	No	Yes	Electricity/Wood
201	Female	41	Mohong	Fuyuan	Qujing	Yunnan	No	No	AD	Right	East	Han	IV	Yes	FFPE tumor tissue from biopsies	No	No	Yes	Electricity/Wood
202	Female	54	Mohong	Fuyuan	Qujing	Yunnan	Yes	No	AD	Right	East	Han	IV	Yes	FFPE tumor tissue from biopsies	EGFR 18 c.2155G>T p.Gly719Cys 0.148404 EGFR 20 c.2303G>T p.Ser768Ile 0.166413	Osimertinib	Yes	Electricity/Wood
203	Male	47	Mohong	Fuyuan	Qujing	Yunnan	No	No	AD	Right	East	Han	IIIa	No	FFPE	EGFR 18 c.2156G>C p.Gly719Ala 0.076601	No	Yes	Electricity/Wood
204	Female	56	Mohong	Fuyuan	Qujing	Yunnan	Yes	No	AD	Left	East	Han	IIIa	No	FFPE	EGFR 18 c.2156G>C p.Gly719Ala 0.107513	Gefitinib	Yes	Electricity/Wood
205	Male	63	Mohong	Fuyuan	Qujing	Yunnan	No	Yes	AD	Left	East	Han	Ia	No	FFPE	No	No	Yes	Electricity/Wood
206	Male	71	Mohong	Fuyuan	Qujing	Yunnan	No	No	AD	Right	East	Han	IIa	No	FFPE	No	Almonertinib	Yes	Electricity/Wood
207	Female	50	Mohong	Fuyuan	Qujing	Yunnan	Yes	No	AD	Right	East	Han	Ib	No	FFPE	No	No	Yes	Electricity/Wood
208	Female	53	Mohong	Fuyuan	Qujing	Yunnan	Yes	No	AD	Bilateral	East	Han	Ib	No	FFPE	No	No	Yes	Electricity/Wood
209	Female	53	Mohong	Fuyuan	Qujing	Yunnan	Yes	Yes	AD	Left	East	Han	Ib	No	FFPE	No	No	Yes	Electricity/Wood
210	Male	54	Mohong	Fuyuan	Qujing	Yunnan	No	Yes	AD	Right	East	Han	IIb	No	FFPE	EGFR 18 c.2156G>C p.Gly719Ala 0.208524 EGFR 21 c.2499_2500delGGinsTT p.Leu833_Val834delinsPheLeu 0.179179	No	Yes	Electricity/Wood
211	Male	57	Mohong	Fuyuan	Qujing	Yunnan	No	No	AD	Right	East	Han	IIIa	No	Plasma	No	No	Yes	Electricity/Wood
212	Male	46	Mohong	Fuyuan	Qujing	Yunnan	No	No	AD	Right	East	Han	IIIa	No	FFPE	EGFR 18 c.2156G>C p.Gly719Ala 0.110792 EGFR 21 c.2500G>T p.Val834Leu 0.106506	Icotinib	Yes	Electricity/Wood
213	Female	59	Mohong	Fuyuan	Qujing	Yunnan	Yes	No	AD	Left	East	Yi	Ia	No	FFPE	No	No	Yes	Electricity/Wood
214	Female	46	Mohong	Fuyuan	Qujing	Yunnan	No	No	AD	Left	East	Han	IIa	No	FFPE	EGFR 19 c.2239_2247delTTAAGAGAA p.Leu747_Glu749del 0.105969148223 EGFR 19 c.2260A>G p.Lys754Glu 0.130037	No	Yes	Electricity/Wood
215	Female	54	Mohong	Fuyuan	Qujing	Yunnan	Yes	No	NSCLC	Left	East	Han	IV	Yes	Plasma	No	No	Yes	Electricity/Wood
216	Female	44	Mohong	Fuyuan	Qujing	Yunnan	No	No	AD	Right	East	Han	Ia	No	FFPE	No	No	Yes	Electricity/Wood
217	Female	70	Mohong	Fuyuan	Qujing	Yunnan	Yes	No	AD	Right	East	Han	Ia	No	Plasma	No	No	Yes	Electricity/Wood
218	Female	52	Mohong	Fuyuan	Qujing	Yunnan	No	No	AD	Left	East	Han	IIb	No	FFPE	EGFR 18 c.2156G>C p.Gly719Ala 0.3204 EGFR 20 c.2335G>T p.Gly779Cys 0.323197	Afatinib	Yes	Electricity/Wood
219	Male	73	Mohong	Fuyuan	Qujing	Yunnan	No	Yes	AD	Right	East	Han	IIb	No	Plasma	No	No	Yes	Electricity/Wood
220	Female	55	Mohong	Fuyuan	Qujing	Yunnan	No	No	AD	Left	East	Han	IIa	No	FFPE	EGFR 20 c.2300_2308dupCCAGCGTGG p.Ala767_Val769dup 0.054211	No	Yes	Electricity/Wood
221	Female	50	Mohong	Fuyuan	Qujing	Yunnan	Yes	No	AD	Left	East	Han	IV	Yes	FFPE	No	No	Yes	Electricity/Wood
222	Male	54	Mohong	Fuyuan	Qujing	Yunnan	No	Yes	AD	Right	East	Han	Ia	No	FFPE	No	No	Yes	Electricity/Wood
223	Male	66	Mohong	Fuyuan	Qujing	Yunnan	No	No	AD	Right	East	Han	Ib	No	FFPE	No	No	Yes	Electricity/Wood
224	Female	40	Mohong	Fuyuan	Qujing	Yunnan	No	Yes	AD	Left	East	Han	Ia	No	FFPE	No	No	Yes	Electricity/Wood
225	Male	74	Mohong	Fuyuan	Qujing	Yunnan	No	No	AD	Right	East	Han	Ib	No	FFPE	No	No	Yes	Electricity/Wood
226	Female	79	Mohong	Fuyuan	Qujing	Yunnan	No	No	NSCLC	Right	East	Han	Ib	No	Plasma	No	No	Yes	Electricity/Wood
227	Male	50	Laochang	Fuyuan	Qujing	Yunnan	No	No	AD	Right	East	Han	IIb	No	FFPE	EGFR 19 c.2236_2250delGAATTAAGAGAAGCA p.Glu746_Ala750del 0.050037	Gefitinib	Yes	Electricity/Smoky coal
228	Male	64	Laochang	Fuyuan	Qujing	Yunnan	No	No	AD	Right	East	Han	Ib	No	FFPE	EGFR 21 c.2573T>G p.Leu858Arg 0.097141	No	Yes	Electricity/Smoky coal
229	Female	62	Laochang	Fuyuan	Qujing	Yunnan	No	No	SCC	Right	East	Han	IV	Yes	FFPE tumor tissue from biopsies	No	No	Yes	Electricity/Smoky coal
230	Female	44	Huangnihe	Fuyuan	Qujing	Yunnan	No	Yes	AD	Right	East	Han	IIa	No	Plasma	EGFR 19 c.2239_2258>CA p.Leu747_Pro753delinsGln 0.141803743619 EGFR 20 c.2369C>T p.Thr790Met 0.069084	Icotinib	Yes	Electricity/Smoky coal
231	Female	53	Huangnihe	Fuyuan	Qujing	Yunnan	Yes	Yes	AD	Left	East	Han	Ib	No	FFPE	No	No	Yes	Electricity/Smoky coal
232	Male	44	Huangnihe	Fuyuan	Qujing	Yunnan	No	No	ADSC	Left	East	Han	IIb	No	FFPE	EGFR 19 c.2235_2249delGGAATTAAGAGAAGC p.Glu746_Ala750del 0.135326	No	Yes	Electricity/Smoky coal
233	Male	53	Huangnihe	Fuyuan	Qujing	Yunnan	No	No	NSCLC	Left	East	Han	IIb	No	Plasma	No	No	Yes	Electricity/Smoky coal
234	Male	60	Huangnihe	Fuyuan	Qujing	Yunnan	No	No	AD	Right	East	Han	IIb	No	FFPE	No	Anlotinib	Yes	Electricity/Smoky coal
235	Female	52	Huangnihe	Fuyuan	Qujing	Yunnan	Yes	No	AD	Left	East	Han	IV	Yes	FFPE	No	No	Yes	Electricity/Smoky coal
236	Female	71	Huangnihe	Fuyuan	Qujing	Yunnan	Yes	No	AD	Right	East	Han	IIb	No	FFPE	EGFR 19 c.2235_2249delGGAATTAAGAGAAGC p.Glu746_Ala750del 0.30493	Osimertinib	Yes	Smoky coal
237	Male	59	Housuo	Fuyuan	Qujing	Yunnan	No	No	AD	Left	East	Han	Ia	No	FFPE	No	No	Yes	Electricity/Smoky coal
238	Female	61	Housuo	Fuyuan	Qujing	Yunnan	No	Yes	AD	Left	East	Han	IV	Yes	FFPE	EGFR 18 c.2155G>T p.Gly719Cys 0.183869 EGFR 20 c.2303G>T p.Ser768Ile 0.164884	No	Yes	Electricity/Smoky coal
239	Male	58	Housuo	Fuyuan	Qujing	Yunnan	No	No	AD	Left	East	Han	Ib	No	FFPE	EGFR 21 c.2573T>G p.Leu858Arg 0.251673	No	Yes	Electricity/Smoky coal
240	Male	50	Housuo	Fuyuan	Qujing	Yunnan	No	Yes	AD	Bilateral	East	Han	Ib	No	FFPE	No	No	Yes	Electricity/Smoky coal
241	Female	55	Housuo	Fuyuan	Qujing	Yunnan	Yes	No	AD	Right	East	Han	IIIb	No	FFPE	EGFR 18 c.2156G>C p.Gly719Ala 0.02776	No	Yes	Electricity/Smoky coal
242	Male	64	Housuo	Fuyuan	Qujing	Yunnan	No	No	AD	Right	East	Han	Ia	No	FFPE	EGFR 21 c.2573T>G p.Leu858Arg 0.075668	No	Yes	Electricity/Smoky coal
243	Male	62	Housuo	Fuyuan	Qujing	Yunnan	No	Yes	AD	Right	East	Han	Ia	No	FFPE	No	No	Yes	Electricity/Smoky coal
244	Female	65	Housuo	Fuyuan	Qujing	Yunnan	Yes	No	AD	Right	East	Han	IIa	No	Plasma	EGFR 20 c.2303G>T p.Ser768Ile	Icotinib and Osimertinib	Yes	Electricity/Smoky coal
245	Female	54	Housuo	Fuyuan	Qujing	Yunnan	No	No	AD	Left	East	Han	IV	Yes	Plasma	No	No	Yes	Electricity/Smoky coal
246	Male	40	Housuo	Fuyuan	Qujing	Yunnan	No	No	AD	Left	East	Han	IIb	No	Plasma	No	No	Yes	Electricity/Smoky coal
247	Male	49	Housuo	Fuyuan	Qujing	Yunnan	No	No	AD	Right	East	Han	Ia	No	FFPE	No	No	Yes	Electricity/Smoky coal
248	Female	54	Housuo	Fuyuan	Qujing	Yunnan	Yes	No	AD	Right	East	Han	Ib	No	FFPE	No	No	Yes	Electricity/Smoky coal
249	Male	56	Housuo	Fuyuan	Qujing	Yunnan	No	Yes	AD	Bilateral	East	Yi	IIb	No	Plasma	No	No	Yes	Electricity/Smoky coal
250	Male	40	Housuo	Fuyuan	Qujing	Yunnan	No	No	AD	Right	East	Han	IV	Yes	FFPE	EGFR 18 c.2155G>T p.Gly719Cys 0.217873	No	Yes	Electricity/Smoky coal
251	Female	62	Housuo	Fuyuan	Qujing	Yunnan	Yes	Yes	AD	Right	East	Han	IV	Yes	Plasma	No	No	Yes	Electricity/Smoky coal
252	Male	58	Housuo	Fuyuan	Qujing	Yunnan	No	No	AD	Right	East	Han	Ia	No	FFPE	No	No	Yes	Electricity/Smoky coal
253	Male	56	Housuo	Fuyuan	Qujing	Yunnan	No	No	AD	Left	East	Han	IIb	No	FFPE	No	No	Yes	Electricity/Smoky coal
254	Male	56	Housuo	Fuyuan	Qujing	Yunnan	No	No	AD	Right	East	Han	IIb	No	FFPE	No	No	Yes	Electricity/Smoky coal
255	Male	59	Housuo	Fuyuan	Qujing	Yunnan	No	No	AD	Right	East	Han	IIb	No	FFPE	EGFR 18 c.2156G>C p.Gly719Ala 0.260224 EGFR 7 c.827A>T p.Gln276Leu 0.252044	Icotinib	Yes	Electricity/Smoky coal
256	Male	58	Housuo	Fuyuan	Qujing	Yunnan	No	No	AD	Right	East	Han	Ia	No	FFPE	No	No	Yes	Electricity/Smoky coal
257	Female	64	Housuo	Fuyuan	Qujing	Yunnan	Yes	No	AD	Right	East	Han	Ia	No	FFPE	No	No	Yes	Electricity/Smoky coal
258	Male	52	Housuo	Fuyuan	Qujing	Yunnan	No	No	AD	Right	East	Han	Ib	No	FFPE	No	No	Yes	Electricity/Smoky coal
259	Female	59	Housuo	Fuyuan	Qujing	Yunnan	Yes	No	AD	Left	East	Han	Ib	No	Plasma	No	No	Yes	Electricity/Smoky coal
260	Male	55	Housuo	Fuyuan	Qujing	Yunnan	No	No	AD	Left	East	Han	IIa	No	FFPE	No	No	Yes	Electricity/Smoky coal
261	Female	46	Housuo	Fuyuan	Qujing	Yunnan	Yes	No	AD	Right	East	Han	Ia	No	FFPE	No	No	Yes	Electricity/Smoky coal
262	Male	63	Housuo	Fuyuan	Qujing	Yunnan	No	No	AD	Left	East	Han	Ib	No	FFPE	No	No	Yes	Electricity/Smoky coal
263	Male	74	Housuo	Fuyuan	Qujing	Yunnan	No	No	NSCLC	Right	East	Han	IIb	No	Plasma	No	No	Yes	Smoky coal
264	Female	54	Fucun	Fuyuan	Qujing	Yunnan	Yes	No	SCC	Left	East	Han	Ia	No	FFPE	No	No	Yes	Electricity/Smoky coal
265	Male	56	Fucun	Fuyuan	Qujing	Yunnan	No	No	AD	Left	East	Han	Ib	No	FFPE	EGFR 21 c.2573T>G p.Leu858Arg 0.197913	No	Yes	Electricity/Smoky coal
266	Female	65	Fucun	Fuyuan	Qujing	Yunnan	Yes	No	SCC	Right	East	Han	IV	Yes	FFPE tumor tissue from biopsies	No	No	Yes	Electricity/Smoky coal
267	Female	49	Fucun	Fuyuan	Qujing	Yunnan	No	Yes	AD	Right	East	Han	Ia	No	FFPE	No	No	Yes	Electricity/Smoky coal
268	Female	51	Fucun	Fuyuan	Qujing	Yunnan	Yes	No	AD	Right	East	Han	IV	Yes	FFPE	No	No	Yes	Electricity/Smoky coal
269	Female	72	Fucun	Fuyuan	Qujing	Yunnan	Yes	No	AD	Right	East	Han	IIa	No	FFPE	EGFR 19 c.2240_2257delTAAGAGAAGCAACATCTC p.Leu747_Pro753delinsSer 0.293864	No	Yes	Smoky coal
270	Male	58	Fucun	Fuyuan	Qujing	Yunnan	No	No	AD	Right	East	Han	IIb	No	FFPE	No	No	Yes	Electricity/Smoky coal
271	Female	65	Fucun	Fuyuan	Qujing	Yunnan	Yes	No	AD	Right	East	Han	IIb	No	FFPE	EGFR 19 c.2235_2249delGGAATTAAGAGAAGC p.Glu746_Ala750del 0.072403	No	Yes	Electricity/Smoky coal
272	Male	64	Fucun	Fuyuan	Qujing	Yunnan	No	No	AD	Right	East	Han	Ia	No	FFPE	EGFR 21 c.2573T>G p.Leu858Arg 0.117647	Icotinib and Almonertinib	Yes	Electricity/Smoky coal
273	Male	43	Fucun	Fuyuan	Qujing	Yunnan	No	No	AD	Right	East	Han	Ib	No	FFPE	No	No	Yes	Electricity/Smoky coal
274	Female	49	Fucun	Fuyuan	Qujing	Yunnan	No	No	AD	Right	East	Han	IIa	No	FFPE tumor tissue from biopsies	No	No	Yes	Electricity/Smoky coal
275	Male	59	Dahe	Fuyuan	Qujing	Yunnan	No	No	AD	Left	East	Han	Ia	No	FFPE	EGFR 18 c.2155G>A p.Gly719Ser 0.128689	No	Yes	Electricity/Smoky coal
276	Male	44	Dahe	Fuyuan	Qujing	Yunnan	No	No	AD	Right	East	Han	Ib	No	FFPE	No	No	Yes	Electricity/Smoky coal
277	Female	60	Dahe	Fuyuan	Qujing	Yunnan	No	No	AD	Right	East	Han	IIIb	No	FFPE	EGFR 18 c.2156G>C p.Gly719Ala 0.021381	No	Yes	Electricity/Smoky coal
278	Female	46	Dahe	Fuyuan	Qujing	Yunnan	No	No	AD	Bilateral	East	Han	IV	Yes	FFPE	EGFR 18 c.2155G>A p.Gly719Ser 0.156576 EGFR 21 c.2582T>A p.Leu861Gln 0.156993 EGFR 7 c.828G>T p.Gln276His 0.149554	No	Yes	Electricity/Smoky coal
279	Female	46	Dahe	Fuyuan	Qujing	Yunnan	No	No	AD	Bilateral	East	Han	Ia	No	FFPE	EGFR 21 c.2573T>G p.Leu858Arg 0.08598	No	Yes	Electricity/Smoky coal
280	Female	39	Dahe	Fuyuan	Qujing	Yunnan	Yes	Yes	AD	Left	East	Han	Ib	No	FFPE	No	No	Yes	Electricity
281	Male	46	Dahe	Fuyuan	Qujing	Yunnan	No	Yes	AD	Right	East	Han	Ib	No	FFPE	No	No	Yes	Electricity/Smoky coal
282	Male	55	Dahe	Fuyuan	Qujing	Yunnan	No	No	AD	Left	East	Han	IIIa	No	FFPE	EGFR 18 c.2156G>C p.Gly719Ala 0.070836	No	Yes	Electricity/Smoky coal
283	Female	56	Dahe	Fuyuan	Qujing	Yunnan	Yes	Yes	AD	Right	East	Han	IIIb	No	FFPE	EGFR 18 c.2155G>T p.Gly719Cys 0.3624 EGFR 20 c.2303G>T p.Ser768Ile 0.3397 EGFR 21 c.2573T>G p.Leu858Arg 0.0087	No	Yes	Electricity/Smoky coal
284	Female	48	Dahe	Fuyuan	Qujing	Yunnan	Yes	No	AD	Right	East	Han	Ia	No	FFPE	No	No	Yes	Electricity/Smoky coal
285	Male	54	Dahe	Fuyuan	Qujing	Yunnan	No	No	AD	Right	East	Han	IIa	No	FFPE	No	No	Yes	Electricity/Smoky coal
286	Female	48	Dahe	Fuyuan	Qujing	Yunnan	Yes	No	AD	Right	East	Han	IV	Yes	FFPE	EGFR 18 c.2155G>T p.Gly719Cys 0.0851 EGFR 20 c.2303G>T p.Ser768Ile 0.0979	Icotinib	Yes	Electricity/Smoky coal
287	Female	52	Dahe	Fuyuan	Qujing	Yunnan	Yes	No	AD	Right	East	Han	IV	Yes	Plasma	No	Gefitinib	Yes	Electricity/Smoky coal
288	Female	57	Dahe	Fuyuan	Qujing	Yunnan	Yes	Yes	AD	Right	East	Han	Ib	No	FFPE	No	No	Yes	Electricity/Smoky coal
289	Male	65	Dahe	Fuyuan	Qujing	Yunnan	No	No	AD	Right	East	Han	IIa	No	FFPE	EGFR 2 c.185T>G p.Leu62Arg 0.177845 EGFR 21 c.2573T>G p.Leu858Arg 0.18127	Icotinib	Yes	Electricity/Smoky coal
290	Male	55	Dahe	Fuyuan	Qujing	Yunnan	No	Yes	AD	Right	East	Han	IIIb	No	FFPE	EGFR 18 c.2155G>T p.Gly719Cys 0.503025 EGFR 20 c.2303G>T p.Ser768Ile 0.467405	No	Yes	Electricity/Smoky coal
291	Male	65	Dahe	Fuyuan	Qujing	Yunnan	No	No	AD	Right	East	Han	IIb	No	Plasma	No	No	Yes	Electricity/Smoky coal
292	Female	54	Dahe	Fuyuan	Qujing	Yunnan	Yes	No	AD	Right	East	Han	Ib	No	FFPE	No	No	Yes	Electricity/Smoky coal
293	Female	45	Dahe	Fuyuan	Qujing	Yunnan	No	No	AD	Right	East	Han	IV	Yes	Plasma	No	Afatinib	Yes	Electricity/Smoky coal
294	Male	36	Dahe	Fuyuan	Qujing	Yunnan	No	No	NSCLC	Right	East	Han	IV	Yes	Plasma	EGFR 18 c.2155G>T p.Gly719Cys 0.003361 EGFR 20 c.2303G>T p.Ser768Ile 0.004309	Afatinib	Yes	Electricity
295	Female	61	Dahe	Fuyuan	Qujing	Yunnan	No	No	AD	Right	East	Han	IV	Yes	FFPE	EGFR 18 p.G719X EGFR 20 c.2303G>T p.Ser768Ile	No	Yes	Electricity/Smoky coal
296	Male	57	Dahe	Fuyuan	Qujing	Yunnan	No	Yes	AD	Right	East	Han	Ia	No	FFPE	EGFR 21 c.2499G>T p.Leu833Phe 0.48366 EGFR 21 c.2573T>G p.Leu858Arg 0.480162	Gefitinib	Yes	Electricity/Smoky coal
297	Female	46	Dahe	Fuyuan	Qujing	Yunnan	Yes	No	AD	Right	East	Han	IIb	No	FFPE	EGFR 18 c.2156G>C p.Gly719Ala 0.240736 EGFR 20 c.2303G>T p.Ser768Ile 0.203783	Icotinib	Yes	Electricity/Smoky coal
298	Female	52	Dahe	Fuyuan	Qujing	Yunnan	No	Yes	AD	Left	East	Han	Ib	No	FFPE	No	No	Yes	Electricity/Smoky coal
299	Male	44	Dahe	Fuyuan	Qujing	Yunnan	No	No	NSCLC	Right	East	Han	Ib	No	Fresh tumor tissue from surgical resections	No	No	Yes	Electricity/Smoky coal
300	Female	64	Dahe	Fuyuan	Qujing	Yunnan	Yes	No	AD	Right	East	Han	Ia	No	FFPE	No	No	Yes	Electricity/Smoky coal
301	Female	52	Dahe	Fuyuan	Qujing	Yunnan	Yes	No	AD	Right	East	Han	IV	Yes	Plasma	No	No	Yes	Electricity/Smoky coal
302	Female	45	Dahe	Fuyuan	Qujing	Yunnan	No	Yes	AD	Right	East	Han	Ia	No	FFPE	No	No	Yes	Electricity/Smoky coal
303	Female	53	Dahe	Fuyuan	Qujing	Yunnan	Yes	No	AD	Left	East	Han	Ia	No	FFPE	No	No	Yes	Electricity/Smoky coal
304	Female	47	Dahe	Fuyuan	Qujing	Yunnan	No	Yes	SCC	Right	East	Han	Ib	No	Plasma	No	No	Yes	Electricity/Smoky coal
305	Male	43	Dahe	Fuyuan	Qujing	Yunnan	Yes	No	AD	Left	East	Han	IIb	No	Plasma	No	No	Yes	Electricity/Smoky coal
306	Female	62	Dahe	Fuyuan	Qujing	Yunnan	No	No	AD	Left	East	Han	IV	Yes	Fresh tumor tissue from biopsies	EGFR 15 c.1743G>T p.Gln581His 0.188 EGFR 21 c.2573T>G p.Leu858Arg 0.055 EGFR 21 c.2590G>C p.Ala864Pro 0.052	No	Yes	Electricity/Smoky coal
307	Male	47	Dahe	Fuyuan	Qujing	Yunnan	No	Yes	AD	Right	East	Han	IV	Yes	FFPE	EGFR 18 c.2155G>T p.Gly719Cys 0.171846 EGFR 20 c.2303G>T p.Ser768Ile 0.162821	No	Yes	Electricity/Smoky coal
308	Male	36	Dahe	Fuyuan	Qujing	Yunnan	No	No	AD	Left	East	Han	Ib	No	FFPE	EGFR 21 c.2573_2574TG>GT p.Leu858Arg 0.245663574022	No	Yes	Electricity
309	Male	63	Dahe	Fuyuan	Qujing	Yunnan	No	No	AD	Right	East	Han	IV	Yes	FFPE	No	No	Yes	Electricity/Smoky coal
310	Female	54	Dahe	Fuyuan	Qujing	Yunnan	Yes	Yes	AD	Right	East	Han	Ia	No	FFPE	No	No	Yes	Electricity/Smoky coal
311	Male	66	Dahe	Fuyuan	Qujing	Yunnan	No	No	SCC	Right	East	Han	IV	Yes	FFPE	EGFR 21 c.2573T>G p.Leu858Arg 0.078448	No	Yes	Electricity/Smoky coal
312	Male	46	Dahe	Fuyuan	Qujing	Yunnan	No	No	AD	Left	East	Han	IIb	No	Plasma	No	No	Yes	Electricity/Smoky coal
313	Female	45	Dahe	Fuyuan	Qujing	Yunnan	No	Yes	AD	Right	East	Han	Ib	No	FFPE	EGFR 21 c.2573T>G p.Leu858Arg 0.2124	No	Yes	Electricity/Smoky coal
314	Male	63	Dahe	Fuyuan	Qujing	Yunnan	No	Yes	AD	Right	East	Han	IIIa	No	FFPE	EGFR 18 c.2156G>C p.Gly719Ala 0.094446 EGFR 21 c.2573T>G p.Leu858Arg 0.019001 EGFR 23 c.2710G>A p.Val904Ile 0.016253	No	Yes	Electricity/Smoky coal
315	Male	60	Dahe	Fuyuan	Qujing	Yunnan	No	No	AD	Left	East	Han	IIa	No	FFPE	No	No	Yes	Electricity/Smoky coal
316	Male	59	Dahe	Fuyuan	Qujing	Yunnan	No	No	AD	Right	East	Han	IIa	No	FFPE	EGFR 18 c.2155G>A p.Gly719Ser 0.154495 EGFR 20 c.2303G>T p.Ser768Ile 0.172452	Gefitinib	Yes	Electricity/Smoky coal
317	Male	49	Dahe	Fuyuan	Qujing	Yunnan	No	Yes	AD	Right	East	Han	IIa	No	FFPE	EGFR 19 c.2239_2258>CA p.Leu747_Pro753delinsGln 0.106729758149	No	Yes	Electricity/Smoky coal
318	Male	42	Dahe	Fuyuan	Qujing	Yunnan	No	No	AD	Left	East	Han	IIa	No	FFPE	EGFR 21 c.2573T>G p.Leu858Arg 0.133652	No	Yes	Electricity/Smoky coal
319	Male	58	Dahe	Fuyuan	Qujing	Yunnan	No	Yes	AD	Left	East	Han	IIIb	No	FFPE tumor tissue from biopsies	EGFR 18 c.2155G>T p.Gly719Cys 0.472973 EGFR 20 c.2303G>T p.Ser768Ile 0.457069	Afatinib	Yes	Electricity/Smoky coal
320	Male	52	Bole	Zhanyi	Qujing	Yunnan	No	No	AD	Right	North	Han	Ia	No	FFPE	EGFR 21 c.2573T>G p.Leu858Arg 0.127934	Icotinib	Yes	Smoky coal
321	Female	59	Bole	Zhanyi	Qujing	Yunnan	Yes	No	AD	Right	North	Han	Ia	No	FFPE	EGFR 18 c.2155G>T p.Gly719Cys 0.173856 EGFR 20 c.2303G>T p.Ser768Ile 0.175272	No	Yes	Smoky coal
322	Female	57	Bole	Zhanyi	Qujing	Yunnan	Yes	No	SCC	Left	North	Han	IV	Yes	FFPE tumor tissue from biopsies	No	No	Yes	Smoky coal
323	Male	64	Bole	Zhanyi	Qujing	Yunnan	No	Yes	AD	Right	North	Han	IIa	No	Plasma	EGFR 20 c.2303_2311dupGCGTGGACA p.Ser768_Asp770dup 0.137221	No	Yes	Smoky coal
324	Male	64	Bole	Zhanyi	Qujing	Yunnan	No	No	AD	Left	North	Han	IIIb	No	Plasma	No	No	Yes	Smoky coal
325	Female	60	Bole	Zhanyi	Qujing	Yunnan	No	No	NSCLC	Left	North	Han	IV	Yes	Plasma	No	Crizotinib and Alectinib	Yes	Smoky coal
326	Female	56	Bole	Zhanyi	Qujing	Yunnan	Yes	No	AD	Right	North	Han	IV	Yes	FFPE	No	No	Yes	Smoky coal
327	Female	44	Bole	Zhanyi	Qujing	Yunnan	Yes	Yes	AD	Left	North	Han	Ib	No	FFPE	EGFR 21 c.2499G>C p.Leu833Phe 0.411891 EGFR 21 c.2582T>A p.Leu861Gln 0.387223	No	Yes	Smoky coal
328	Female	52	Yuni	Panzhou	Liupanshui	Guizhou	Yes	No	AD	Left	North-east	Yi	Ia	No	FFPE	EGFR 18 c.2156G>C p.Gly719Ala 0.146596 EGFR 6 c.709_710delGCinsAA p.Ala237Asn 0.117376	No	Yes	Electricity/Smoky coal
329	Male	72	Xichong	Panzhou	Liupanshui	Guizhou	No	No	AD	Left	North-east	Han	IV	Yes	FFPE tumor tissue from biopsies	EGFR 19 c.2235_2249delGGAATTAAGAGAAGC p.Glu746_Ala750del 0.046292	Gefitinib	Yes	Smoky coal
330	Male	51	Pingdi	Panzhou	Liupanshui	Guizhou	No	No	AD	Left	North-east	Han	IIa	No	FFPE	EGFR 20 c.2303G>T p.Ser768Ile	No	Yes	Electricity/Smoky coal
331	Female	46	Pingguan	Panzhou	Liupanshui	Guizhou	Yes	No	AD	Right	North-east	Han	IIa	No	FFPE	No	No	Yes	Electricity/Smoky coal
332	Male	66	Pingguan	Panzhou	Liupanshui	Guizhou	No	Yes	AD	Left	North-east	Han	IIa	No	FFPE tumor tissue from biopsies	No	No	Yes	Electricity/Smoky coal
333	Male	54	Pingguan	Panzhou	Liupanshui	Guizhou	No	Yes	AD	Left	North-east	Han	IIa	No	FFPE	No	No	Yes	Electricity/Smoky coal
334	Female	51	Pingguan	Panzhou	Liupanshui	Guizhou	Yes	No	AD	Right	North-east	Han	IIa	No	FFPE	EGFR 20 c.2303G>T p.Ser768Ile 0.060571 EGFR 21 c.2573T>G p.Leu858Arg 0.05888	No	Yes	Electricity/Smoky coal
335	Male	50	Huopu	Panzhou	Liupanshui	Guizhou	No	No	NSCLC	Left	North-east	Han	IIb	No	FFPE	EGFR 19 c.2236_2250delGAATTAAGAGAAGCA p.Glu746_Ala750del 0.168188	No	Yes	Electricity/Smoky coal
336	Male	50	Hongguo	Panzhou	Liupanshui	Guizhou	No	No	AD	Left	North-east	Han	Ia	No	FFPE tumor tissue from biopsies	EGFR 21 c.2571_2573delGCTinsACG p.Leu858Arg 0.106036	No	Yes	Electricity/Smoky coal
337	Male	49	Hongguo	Panzhou	Liupanshui	Guizhou	No	No	AD	Right	North-east	Han	IV	Yes	FFPE	EGFR 18 c.2155G>T p.Gly719Cys 0.114774 EGFR 21 c.2582T>A p.Leu861Gln 0.10502	No	Yes	Electricity/Smoky coal
338	Male	60	Banqiao	Panzhou	Liupanshui	Guizhou	No	No	AD	Right	North-east	Han	Ib	No	FFPE	EGFR 21 c.2573T>G p.Leu858Arg 0.288312	No	Yes	Electricity/Smoky coal
339	Male	60	Baiguo	Panzhou	Liupanshui	Guizhou	No	No	AD	Right	North-east	Han	Ia	No	FFPE	EGFR 21 c.2499G>T p.Leu833Phe 0.1922 EGFR 21 c.2573T>G p.Leu858Arg 0.1996	No	Yes	Electricity/Smoky coal
340	Male	55	Baiguo	Panzhou	Liupanshui	Guizhou	No	No	NSCLC	Bilateral	North-east	Han	IIa	No	Plasma	No	No	Yes	Electricity/Smoky coal
341	Male	69	Baiguo	Panzhou	Liupanshui	Guizhou	No	No	AD	Right	North-east	Han	IIa	No	Plasma	No	No	Yes	Electricity/Smoky coal
342	Female	46	Baiguo	Panzhou	Liupanshui	Guizhou	No	No	AD	Right	North-east	Han	IIb	No	FFPE	EGFR 19 c.2235_2249delGGAATTAAGAGAAGC p.Glu746_Ala750del 0.083608	No	Yes	Electricity
343	Male	54	Yangliu	Xuanwei	Qujing	Yunnan	No	No	AD	Right	North-east	Han	Ia	No	FFPE	EGFR 21 c.2573T>G p.Leu858Arg 0.03377 EGFR 21 c.2579A>T p.Lys860Ile 0.037131	No	Yes	Electricity/Smoky coal
344	Male	56	Yangliu	Xuanwei	Qujing	Yunnan	No	Yes	AD	Left	North-east	Han	Ib	No	FFPE	EGFR 26 c.3125G>T p.Ser1042Ile 0.494006	No	Yes	Electricity
345	Male	72	Yangliu	Xuanwei	Qujing	Yunnan	No	No	AD	Left	North-east	Han	IV	Yes	FFPE	EGFR 18 c.2155G>T p.Gly719Cys 0.233367 EGFR 20 c.2303G>T p.Ser768Ile 0.24036	No	Yes	Smoky coal
346	Female	62	Yangchang	Xuanwei	Qujing	Yunnan	No	Yes	AD	Right	North-east	Han	IV	Yes	Plasma	No	No	Yes	Electricity/Smokeless coal
347	Male	57	Yangchang	Xuanwei	Qujing	Yunnan	No	No	AD	Right	North-east	Han	Ib	No	FFPE	EGFR 21 c.2573T>G p.Leu858Arg 0.097192	No	Yes	Electricity/Smokeless coal
348	Female	78	Yangchang	Xuanwei	Qujing	Yunnan	Yes	No	NSCLC	Left	North-east	Han	IV	Yes	FFPE tumor tissue from biopsies	No	No	Yes	Electricity/Smokeless coal
349	Female	88	Yangchang	Xuanwei	Qujing	Yunnan	Yes	No	AD	Left	North-east	Han	IV	Yes	FFPE tumor tissue from biopsies	No	No	Yes	Electricity/Smokeless coal
350	Male	56	Yangchang	Xuanwei	Qujing	Yunnan	No	No	AD	Right	North-east	Han	IIa	No	FFPE	No	No	Yes	Electricity/Smokeless coal
351	Male	48	Yangchang	Xuanwei	Qujing	Yunnan	No	No	AD	Right	North-east	Han	IIIb	No	FFPE	No	Gefitinib	Yes	Electricity/Smokeless coal
352	Male	59	Yangchang	Xuanwei	Qujing	Yunnan	No	No	AD	Left	North-east	Han	IV	Yes	FFPE	EGFR 18 c.2154_2155delGGinsTA p.Gly719Ser 0.025846	No	Yes	Electricity/Smokeless coal
353	Female	52	Yangchang	Xuanwei	Qujing	Yunnan	No	No	AD	Right	North-east	Han	IV	Yes	FFPE	EGFR 18 c.2126A>C p.Glu709Ala 0.450441 EGFR 18 c.2155G>T p.Gly719Cys 0.441074	No	Yes	Electricity/Smokeless coal
354	Male	73	Yangchang	Xuanwei	Qujing	Yunnan	No	No	AD	Right	North-east	Han	IIb	No	FFPE tumor tissue from biopsies	EGFR 19 c.2236_2250delGAATTAAGAGAAGCA p.Glu746_Ala750del 0.08059	No	Yes	Electricity/Smokeless coal
355	Female	54	Xining	Xuanwei	Qujing	Yunnan	No	No	AD	Right	North-east	Han	Ib	No	FFPE	EGFR 21 c.2573T>G p.Leu858Arg 0.102541	Gefitinib	Yes	Electricity
356	Male	56	Xining	Xuanwei	Qujing	Yunnan	No	No	AD	Right	North-east	Han	Ib	No	FFPE	EGFR 21 c.2573T>G p.Leu858Arg 0.195293	Gefitinib	Yes	Electricity
357	Male	52	Xining	Xuanwei	Qujing	Yunnan	No	Yes	AD	Bilateral	North-east	Han	Ib	No	FFPE tumor tissue from biopsies	EGFR 21 c.2573T>G p.Leu858Arg 0.342993	No	Yes	Electricity
358	Male	64	Xining	Xuanwei	Qujing	Yunnan	Yes	No	AD	Right	North-east	Han	IIa	No	FFPE	EGFR 19 c.2239_2251delTTAAGAGAAGCAAinsC p.Leu747_Thr751delinsPro 0.00868306801737	Icotinib	Yes	Electricity
359	Female	64	Xining	Xuanwei	Qujing	Yunnan	Yes	Yes	AD	Left	North-east	Han	IV	Yes	FFPE	EGFR 18 c.2155G>T p.Gly719Cys 0.244102 EGFR 20 c.2303G>T p.Ser768Ile 0.236977	Icotinib	Yes	Electricity
360	Male	56	Xining	Xuanwei	Qujing	Yunnan	No	No	AD	Right	North-east	Han	Ib	No	FFPE	No	No	Yes	Electricity
361	Male	62	Xining	Xuanwei	Qujing	Yunnan	No	No	AD	Left	North-east	Han	IV	Yes	FFPE	EGFR 18 c.2155G>T p.Gly719Cys 0.014 EGFR 20 c.2303G>T p.Ser768Ile 0.013277	No	Yes	Electricity
362	Male	52	Xining	Xuanwei	Qujing	Yunnan	No	Yes	AD	Right	North-east	Han	IIb	No	FFPE	EGFR 19 c.2235_2249delGGAATTAAGAGAAGC p.Glu746_Ala750del 0.023208	No	Yes	Electricity
363	Male	55	Wude	Xuanwei	Qujing	Yunnan	No	No	AD	Right	North-east	Han	IIa	No	FFPE	No	No	No	Electricity/Smoky coal
364	Female	19	Wenxing	Xuanwei	Qujing	Yunnan	No	No	AD	Right	North-east	Han	IV	Yes	FFPE	No	No	Yes	Electricity
365	Male	68	Wenxing	Xuanwei	Qujing	Yunnan	No	No	AD	Right	North-east	Han	Ib	No	FFPE	No	No	Yes	Electricity/Smoky coal
366	Male	48	Wenxing	Xuanwei	Qujing	Yunnan	No	Yes	AD	Right	North-east	Han	IIIa	No	FFPE	EGFR 18 c.2156G>C p.Gly719Ala 0.046209	No	Yes	Electricity
367	Male	54	Wenxing	Xuanwei	Qujing	Yunnan	No	No	AD	Right	North-east	Han	IIIb	No	Plasma	No	No	Yes	Electricity/Smoky coal
368	Female	52	Wenxing	Xuanwei	Qujing	Yunnan	Yes	Yes	AD	Right	North-east	Han	Ia	No	Plasma	No	No	Yes	Electricity/Smoky coal
369	Male	51	Wenxing	Xuanwei	Qujing	Yunnan	No	No	AD	Right	North-east	Han	IIIb	No	FFPE	No	No	Yes	Electricity/Smoky coal
370	Male	72	Wenxing	Xuanwei	Qujing	Yunnan	No	No	NSCLC	Right	North-east	Han	Ia	No	Plasma	EGFR 21 c.2500G>T p.Val834Leu 0.100399 EGFR 21 c.2573T>G p.Leu858Arg 0.108927	No	Yes	Smoky coal
371	Male	42	Tianba	Xuanwei	Qujing	Yunnan	No	No	AD	Right	North-east	Han	Ib	No	FFPE	No	No	Yes	Electricity/Smokeless coal
372	Male	56	Tianba	Xuanwei	Qujing	Yunnan	No	No	NSCLC	Left	North-east	Han	Ib	No	Plasma	No	No	Yes	Electricity/Smokeless coal
373	Female	60	Tianba	Xuanwei	Qujing	Yunnan	No	No	AD	Right	North-east	Han	IV	Yes	FFPE	No	No	Yes	Electricity/Smokeless coal
374	Male	68	Tianba	Xuanwei	Qujing	Yunnan	No	No	AD	Right	North-east	Han	IIa	No	Plasma	EGFR 19 c.2240_2257delTAAGAGAAGCAACATCTC p.Leu747_Pro753delinsSer 0.242581	Icotinib	Yes	Electricity/Smokeless coal
375	Male	57	Tianba	Xuanwei	Qujing	Yunnan	No	No	AD	Right	North-east	Han	Ia	No	Plasma	No	No	Yes	Electricity/Smokeless coal
376	Female	68	Tianba	Xuanwei	Qujing	Yunnan	No	No	AD	Right	North-east	Han	IV	Yes	FFPE	No	Erlotinib	Yes	Electricity/Smokeless coal
377	Female	68	Tianba	Xuanwei	Qujing	Yunnan	No	Yes	AD	Right	North-east	Han	IIa	No	FFPE	EGFR 19 c.2240_2257delTAAGAGAAGCAACATCTC p.Leu747_Pro753delinsSer 0.082268	No	Yes	Electricity/Smokeless coal
378	Female	57	Tianba	Xuanwei	Qujing	Yunnan	No	No	AD	Right	North-east	Han	IV	Yes	FFPE	EGFR 18 c.2155G>T p.Gly719Cys 0.30106 EGFR 20 c.2303G>T p.Ser768Ile 0.292298 EGFR 8 c.944G>A p.Ser315Asn 0.033702	No	Yes	Electricity/Smokeless coal
379	Male	53	Tianba	Xuanwei	Qujing	Yunnan	No	No	AD	Right	North-east	Han	IIIb	No	FFPE	No	No	Yes	Electricity/Smokeless coal
380	Male	54	Tianba	Xuanwei	Qujing	Yunnan	No	No	AD	Right	North-east	Han	IV	Yes	FFPE	EGFR 18 c.2125G>A p.Glu709Lys 0.301471 EGFR 18 c.2156G>C p.Gly719Ala 0.303657	No	Yes	Electricity/Smokeless coal
381	Female	66	Tianba	Xuanwei	Qujing	Yunnan	Yes	Yes	AD	Right	North-east	Han	IV	Yes	FFPE	No	No	Yes	Electricity/Smokeless coal
382	Male	47	Tianba	Xuanwei	Qujing	Yunnan	No	No	AD	Right	North-east	Han	IIIb	No	FFPE	No	No	Yes	Electricity/Smokeless coal
383	Male	67	Tianba	Xuanwei	Qujing	Yunnan	No	No	AD	Right	North-east	Han	IV	Yes	Plasma	EGFR 18 c.2155G>A p.Gly719Ser 0.139047	Afatinib	Yes	Electricity/Smokeless coal
384	Male	61	Tianba	Xuanwei	Qujing	Yunnan	No	No	AD	Right	North-east	Han	Ia	No	FFPE	No	No	Yes	Electricity/Smokeless coal
385	Female	63	Tianba	Xuanwei	Qujing	Yunnan	No	No	AD	Bilateral	North-east	Han	IV	Yes	Plasma	No	No	Yes	Electricity/Smokeless coal
386	Male	58	Tianba	Xuanwei	Qujing	Yunnan	No	No	AD	Right	North-east	Han	IIIb	No	Plasma	No	No	Yes	Electricity/Smokeless coal
387	Female	59	Tianba	Xuanwei	Qujing	Yunnan	Yes	No	AD	Left	North-east	Han	IV	Yes	Plasma	No	No	Yes	Electricity/Smokeless coal
388	Female	41	Tianba	Xuanwei	Qujing	Yunnan	Yes	Yes	AD	Left	North-east	Han	Ib	No	FFPE	No	No	Yes	Electricity/Smokeless coal
389	Male	65	Tianba	Xuanwei	Qujing	Yunnan	No	Yes	AD	Right	North-east	Han	Ib	No	FFPE	No	No	Yes	Electricity/Smokeless coal
390	Male	64	Tianba	Xuanwei	Qujing	Yunnan	No	No	AD	Right	North-east	Han	Ib	No	FFPE	No	No	Yes	Electricity/Smokeless coal
391	Male	46	Tianba	Xuanwei	Qujing	Yunnan	No	No	AD	Right	North-east	Han	IIa	No	FFPE	EGFR 19 c.2240_2257delTAAGAGAAGCAACATCTC p.Leu747_Pro753delinsSer 0.179606 EGFR 21 c.2500G>T p.Val834Leu 0.2196	No	Yes	Electricity/Smokeless coal
392	Female	41	Tianba	Xuanwei	Qujing	Yunnan	No	No	AD	Right	North-east	Han	Ia	No	Plasma	No	No	Yes	Electricity/Smokeless coal
393	Female	57	Tianba	Xuanwei	Qujing	Yunnan	No	No	AD	Right	North-east	Han	Ib	No	FFPE	No	No	Yes	Electricity/Smokeless coal
394	Male	62	Tianba	Xuanwei	Qujing	Yunnan	No	No	NSCLC	Right	North-east	Han	IV	Yes	FFPE	EGFR 18 c.2155G>T p.Gly719Cys 0.246548 EGFR 20 c.2303G>T p.Ser768Ile 0.245823	No	Yes	Electricity/Smokeless coal
395	Female	65	Tangtan	Xuanwei	Qujing	Yunnan	Yes	Yes	AD	Right	North-east	Han	IIa	No	FFPE	No	No	Yes	Electricity/Smokeless coal
396	Male	50	Tangtan	Xuanwei	Qujing	Yunnan	No	Yes	AD	Left	North-east	Han	IIb	No	FFPE	EGFR 18 c.2174C>G p.Thr725Arg 0.249259 EGFR 21 c.2573T>G p.Leu858Arg 0.240955	No	Yes	Electricity/Smokeless coal
397	Male	66	Tangtan	Xuanwei	Qujing	Yunnan	No	No	AD	Left	North-east	Han	Ia	No	Plasma	No	Gefitinib	Yes	Electricity/Smokeless coal
398	Female	53	Tangtan	Xuanwei	Qujing	Yunnan	No	No	AD	Right	North-east	Han	IIa	No	FFPE	No	No	Yes	Electricity/Smokeless coal
399	Male	51	Tangtan	Xuanwei	Qujing	Yunnan	No	No	NSCLC	Right	North-east	Han	Ia	No	FFPE tumor tissue from biopsies	No	No	Yes	Electricity/Smokeless coal
400	Female	46	Tangtan	Xuanwei	Qujing	Yunnan	No	Yes	AD	Right	North-east	Han	IV	Yes	FFPE	No	No	Yes	Electricity/Smokeless coal
401	Male	61	Tangtan	Xuanwei	Qujing	Yunnan	No	No	AD	Left	North-east	Han	IIa	No	FFPE	EGFR 19 c.2239_2248TTAAGAGAAG>C p.Leu747_Ala750delinsPro 0.0283633576083	No	Yes	Electricity/Smokeless coal
402	Female	62	Tangtan	Xuanwei	Qujing	Yunnan	Yes	No	AD	Right	North-east	Han	IIa	No	Plasma	No	No	Yes	Electricity/Smokeless coal
403	Female	61	Tangtan	Xuanwei	Qujing	Yunnan	Yes	No	AD	Right	North-east	Han	Ia	No	FFPE	No	No	Yes	Electricity/Smokeless coal
404	Female	49	Tangtan	Xuanwei	Qujing	Yunnan	Yes	No	AD	Right	North-east	Han	Ia	No	FFPE	No	No	Yes	Electricity/Smokeless coal
405	Male	56	Tangtan	Xuanwei	Qujing	Yunnan	No	Yes	AD	Right	North-east	Han	Ib	No	FFPE	No	No	Yes	Electricity/Smokeless coal
406	Male	62	Tangtan	Xuanwei	Qujing	Yunnan	No	No	AD	Left	North-east	Han	IIIa	No	FFPE	EGFR 18 c.2156G>C p.Gly719Ala 0.107203 EGFR 20 c.2303G>T p.Ser768Ile 0.10807	No	Yes	Electricity/Smokeless coal
407	Female	51	Tangtan	Xuanwei	Qujing	Yunnan	Yes	No	AD	Left	North-east	Han	Ia	No	FFPE	No	No	Yes	Electricity/Smokeless coal
408	Male	51	Tangtan	Xuanwei	Qujing	Yunnan	No	No	AD	Left	North-east	Han	Ia	No	FFPE	EGFR 21 c.2573_2574delTGinsGT p.Leu858Arg 0.12816	No	Yes	Electricity/Smokeless coal
409	Female	54	Shuanghe	Xuanwei	Qujing	Yunnan	No	No	AD	Right	North-east	Han	IIb	No	FFPE	EGFR 19 c.2235_2249delGGAATTAAGAGAAGC p.Glu746_Ala750del 0.074906	No	Yes	Electricity/Smoky coal
410	Male	44	Longtan	Xuanwei	Qujing	Yunnan	No	No	AD	Right	North-east	Han	IV	Yes	FFPE	EGFR 18 c.2065_2067delGTGinsTTT p.Val689Phe 0.126008 EGFR 18 c.2155G>T p.Gly719Cys 0.126471	No	Yes	Electricity/Smoky coal
411	Female	52	Longtan	Xuanwei	Qujing	Yunnan	Yes	No	AD	Right	North-east	Han	IV	Yes	Fresh tumor tissue from biopsies	No	No	Yes	Electricity/Smoky coal
412	Male	40	Longtan	Xuanwei	Qujing	Yunnan	No	No	AD	Right	North-east	Han	Ib	No	FFPE	No	No	Yes	Electricity/Smoky coal
413	Female	58	Longtan	Xuanwei	Qujing	Yunnan	No	Yes	AD	Right	North-east	Han	IIa	No	FFPE	No	No	Yes	Electricity/Smoky coal
414	Female	50	Longtan	Xuanwei	Qujing	Yunnan	No	Yes	AD	Right	North-east	Han	IV	Yes	Plasma	EGFR 18 c.2155G>T p.Gly719Cys 0.125541 EGFR 20 c.2303G>T p.Ser768Ile 0.112399	Almonertinib	Yes	Electricity/Smoky coal
415	Female	45	Longtan	Xuanwei	Qujing	Yunnan	Yes	No	AD	Left	North-east	Han	Ib	No	Plasma	No	No	Yes	Electricity/Smoky coal
416	Male	70	Longtan	Xuanwei	Qujing	Yunnan	No	No	AD	Right	North-east	Han	IIIb	No	Plasma	No	No	Yes	Smoky coal
417	Male	58	Longtan	Xuanwei	Qujing	Yunnan	No	No	AD	Right	North-east	Han	IIIb	No	Plasma	No	Anlotinib	Yes	Electricity/Smoky coal
418	Female	46	Longtan	Xuanwei	Qujing	Yunnan	Yes	No	AD	Right	North-east	Han	Ib	No	FFPE	No	No	Yes	Electricity/Smoky coal
419	Female	48	Longtan	Xuanwei	Qujing	Yunnan	No	Yes	AD	Right	North-east	Han	Ia	No	FFPE	EGFR 25 c.2947G>T p.Gly983Trp 0.094684	No	Yes	Electricity/Smoky coal
420	Male	49	Longtan	Xuanwei	Qujing	Yunnan	No	No	AD	Right	North-east	Han	IV	Yes	FFPE	EGFR amplification 5.1738008036071 EGFR 18 c.2156G>C p.Gly719Ala 0.650742 EGFR 20 c.2303G>T p.Ser768Ile 0.60958	Almonertinib	Yes	Electricity/Smoky coal
421	Female	47	Longtan	Xuanwei	Qujing	Yunnan	No	No	AD	Right	North-east	Han	IIIa	No	FFPE	No	No	Yes	Electricity/Smoky coal
422	Male	53	Longtan	Xuanwei	Qujing	Yunnan	No	No	AD	Bilateral	North-east	Han	IIIa	No	FFPE	EGFR 18 c.2156G>C p.Gly719Ala 0.128568 EGFR 20 c.2303G>T p.Ser768Ile 0.129266	Icotinib	Yes	Electricity/Smoky coal
423	Male	64	Longchang	Xuanwei	Qujing	Yunnan	No	No	NSCLC	Right	North-east	Han	IIb	No	FFPE tumor tissue from biopsies	EGFR 18 c.2156G>C p.Gly719Ala 0.244739 EGFR 20 c.2303G>T p.Ser768Ile 0.233537	No	Yes	Electricity/Smoky coal
424	Male	46	Longchang	Xuanwei	Qujing	Yunnan	No	No	AD	Right	North-east	Han	IIIb	Yes	Plasma	No	Gefitinib	Yes	Electricity/Smoky coal
425	Male	40	Longchang	Xuanwei	Qujing	Yunnan	No	No	AD	Left	North-east	Han	IIIb	Yes	FFPE	No	No	Yes	Electricity/Smoky coal
426	Female	71	Longchang	Xuanwei	Qujing	Yunnan	Yes	No	AD	Right	North-east	Han	IV	Yes	FFPE	No	No	Yes	Smoky coal
427	Female	49	Longchang	Xuanwei	Qujing	Yunnan	No	Yes	AD	Right	North-east	Han	Ib	No	FFPE	EGFR 21 c.2573T>G p.Leu858Arg 0.051761	No	Yes	Electricity/Smoky coal
428	Female	43	Longchang	Xuanwei	Qujing	Yunnan	No	No	AD	Left	North-east	Han	IIb	No	FFPE	EGFR 19 c.2235_2249delGGAATTAAGAGAAGC p.Glu746_Ala750del	Gefitinib	Yes	Electricity/Smoky coal
429	Female	57	Longchang	Xuanwei	Qujing	Yunnan	Yes	Yes	AD	Right	North-east	Han	Ib	No	FFPE	No	No	Yes	Electricity/Smoky coal
430	Male	66	Lefeng	Xuanwei	Qujing	Yunnan	No	No	AD	Left	North-east	Han	IIIb	No	FFPE	No	No	Yes	Electricity/Smoky coal
431	Male	65	Lefeng	Xuanwei	Qujing	Yunnan	No	No	AD	Left	North-east	Han	Ia	No	FFPE	No	No	Yes	Electricity/Smoky coal
432	Male	64	Lefeng	Xuanwei	Qujing	Yunnan	No	No	NSCLC	Left	North-east	Han	IV	Yes	FFPE tumor tissue from biopsies	EGFR amplification 9.5431474821382 EGFR 21 c.2573T>G p.Leu858Arg 0.847108	No	Yes	Electricity/Smoky coal
433	Female	42	Lefeng	Xuanwei	Qujing	Yunnan	No	Yes	AD	Right	North-east	Han	Ib	No	FFPE	EGFR 20 c.2303G>T p.Ser768Ile 0.120628 EGFR 20 c.2320G>A p.Val774Met 0.127458	No	Yes	Electricity/Smoky coal
434	Female	50	Lefeng	Xuanwei	Qujing	Yunnan	No	No	AD	Left	North-east	Han	Ib	No	FFPE	EGFR 20 c.2304_2305insCTAC p.Val769fs 0.287264	No	Yes	Electricity/Smoky coal
435	Male	52	Lefeng	Xuanwei	Qujing	Yunnan	No	Yes	AD	Right	North-east	Han	Ia	No	FFPE	No	No	Yes	Electricity/Smoky coal
436	Male	60	Laibin	Xuanwei	Qujing	Yunnan	No	No	AD	Left	North-east	Han	IIa	No	FFPE	EGFR 19 c.2240_2254delTAAGAGAAGCAACAT p.Leu747_Thr751del 0.096974 EGFR 21 c.2500G>T p.Val834Leu 0.138778	Gefitinib	Yes	Electricity
437	Male	52	Laibin	Xuanwei	Qujing	Yunnan	No	No	AD	Left	North-east	Han	Ia	No	FFPE	No	No	Yes	Electricity
438	Female	57	Laibin	Xuanwei	Qujing	Yunnan	No	No	AD	Bilateral	North-east	Han	Ia	No	Fresh tumor tissue from surgical resections	EGFR 21 c.2573T>G p.Leu858Arg 0.077671	No	Yes	Electricity
439	Female	48	Laibin	Xuanwei	Qujing	Yunnan	No	Yes	AD	Right	North-east	Han	Ia	No	FFPE	No	No	Yes	Electricity
440	Male	72	Laibin	Xuanwei	Qujing	Yunnan	No	Yes	AD	Right	North-east	Han	Ib	No	Cytology	No	No	Yes	Electricity
441	Female	73	Laibin	Xuanwei	Qujing	Yunnan	Yes	No	NSCLC	Left	North-east	Han	Ia	No	Plasma	No	No	Yes	Electricity
442	Male	61	Laibin	Xuanwei	Qujing	Yunnan	No	No	AD	Left	North-east	Han	Ib	No	Fresh tumor tissue from surgical resections	EGFR 21 c.2573T>G p.Leu858Arg 0.149401	No	Yes	Electricity
443	Female	80	Laibin	Xuanwei	Qujing	Yunnan	No	No	NSCLC	Right	North-east	Han	Ib	No	FFPE	EGFR 28 c.3380delA p.Asp1127fs 0.264548	No	Yes	Electricity
444	Female	52	Laibin	Xuanwei	Qujing	Yunnan	Yes	No	AD	Left	North-east	Han	Ia	No	Fresh tumor tissue from biopsies	No	No	Yes	Electricity
445	Female	68	Laibin	Xuanwei	Qujing	Yunnan	No	Yes	AD	Right	North-east	Han	IIb	No	FFPE	EGFR 19 c.2235_2249delGGAATTAAGAGAAGC p.Glu746_Ala750del 0.105044	No	Yes	Electricity
446	Male	40	Laibin	Xuanwei	Qujing	Yunnan	No	No	AD	Left	North-east	Han	Ib	No	FFPE	EGFR 21 c.2573T>G p.Leu858Arg 0.160482	No	Yes	Electricity
447	Male	56	Laibin	Xuanwei	Qujing	Yunnan	No	No	AD	Right	North-east	Han	Ib	No	Plasma	No	Anlotinib	Yes	Electricity
448	Female	57	Laibin	Xuanwei	Qujing	Yunnan	Yes	Yes	AD	Left	North-east	Han	IV	Yes	FFPE	No	No	Yes	Electricity
449	Male	51	Laibin	Xuanwei	Qujing	Yunnan	No	No	AD	Right	North-east	Han	IV	Yes	FFPE	EGFR 18 c.2155G>A p.Gly719Ser 0.0594 EGFR 20 c.2303G>T p.Ser768Ile 0.0578	Icotinib	Yes	Electricity
450	Male	56	Laibin	Xuanwei	Qujing	Yunnan	No	No	AD	Bilateral	North-east	Han	IIIb	No	Plasma	No	No	Yes	Electricity
451	Female	49	Laibin	Xuanwei	Qujing	Yunnan	Yes	Yes	AD	Right	North-east	Han	IIa	No	FFPE	No	No	Yes	Electricity
452	Male	54	Laibin	Xuanwei	Qujing	Yunnan	No	No	LCC	Left	North-east	Han	Ib	No	FFPE	No	No	Yes	Electricity
453	Male	47	Haidai	Xuanwei	Qujing	Yunnan	No	No	AD	Right	North-east	Han	IV	Yes	FFPE	EGFR 18 c.2155G>T p.Gly719Cys 0.136343 EGFR 20 c.2303G>T p.Ser768Ile 0.127686	No	Yes	Electricity
454	Male	54	Haidai	Xuanwei	Qujing	Yunnan	No	No	AD	Right	North-east	Han	IV	Yes	Plasma	EGFR 18 c.2155G>T p.Gly719Cys 0.06786 EGFR 20 c.2303G>T p.Ser768Ile 0.053479	Afatinib	Yes	Electricity/Smoky coal
455	Female	62	Haidai	Xuanwei	Qujing	Yunnan	Yes	No	AD	Right	North-east	Han	IV	Yes	FFPE	No	No	Yes	Electricity/Smoky coal
456	Female	67	Haidai	Xuanwei	Qujing	Yunnan	Yes	No	AD	Right	North-east	Han	Ib	No	FFPE	No	No	Yes	Electricity/Smoky coal
457	Male	58	Haidai	Xuanwei	Qujing	Yunnan	No	No	AD	Left	North-east	Han	IV	Yes	FFPE	EGFR 18 c.2155G>A p.Gly719Ser 0.168979 EGFR 20 c.2303G>T p.Ser768Ile 0.160197	Gefitinib	Yes	Electricity/Smoky coal
458	Male	56	Haidai	Xuanwei	Qujing	Yunnan	No	No	AD	Right	North-east	Han	IIb	No	FFPE	EGFR 19 c.2236_2250delGAATTAAGAGAAGCA p.Glu746_Ala750del 0.049902	No	Yes	Electricity/Smoky coal
459	Male	50	Haidai	Xuanwei	Qujing	Yunnan	No	No	AD	Left	North-east	Han	IIb	No	FFPE	EGFR 19 c.2236_2250delGAATTAAGAGAAGCA p.Glu746_Ala750del 0.070965	Icotinib	Yes	Electricity/Smoky coal
460	Male	54	Haidai	Xuanwei	Qujing	Yunnan	No	No	AD	Left	North-east	Han	Ib	No	FFPE	No	No	Yes	Electricity/Smoky coal
461	Female	55	Haidai	Xuanwei	Qujing	Yunnan	No	No	AD	Right	North-east	Han	IV	Yes	FFPE	No	No	Yes	Electricity/Smoky coal
462	Male	64	Haidai	Xuanwei	Qujing	Yunnan	No	No	AD	Left	North-east	Han	Ib	No	FFPE	EGFR 21 c.2573T>G p.Leu858Arg 0.156189	Icotinib	Yes	Electricity/Smoky coal
463	Male	65	Haidai	Xuanwei	Qujing	Yunnan	No	Yes	AD	Left	North-east	Han	Ia	No	Fresh tumor tissue from biopsies	No	No	Yes	Electricity/Smoky coal
464	Male	63	Geyi	Xuanwei	Qujing	Yunnan	No	No	NSCLC	Bilateral	North-east	Han	Ia	No	Plasma	No	No	Yes	Electricity/Smoky coal
465	Female	63	Geyi	Xuanwei	Qujing	Yunnan	Yes	No	NSCLC	Right	North-east	Han	Ib	No	Plasma	No	No	Yes	Electricity/Smoky coal
466	Male	73	Geyi	Xuanwei	Qujing	Yunnan	No	No	AD	Right	North-east	Han	Ib	No	FFPE	No	No	Yes	Smoky coal
467	Female	63	Geyi	Xuanwei	Qujing	Yunnan	No	未知	AD	Right	North-east	Han	Ib	No	FFPE	No	No	Yes	Electricity/Smoky coal
468	Male	48	Geyi	Xuanwei	Qujing	Yunnan	No	No	AD	Right	North-east	Han	Ib	No	FFPE	EGFR 21 c.2573T>G p.Leu858Arg	No	Yes	Electricity/Smoky coal
469	Male	51	Geyi	Xuanwei	Qujing	Yunnan	No	Yes	AD	Left	North-east	Han	IIa	No	FFPE	No	No	Yes	Electricity/Smoky coal
470	Female	48	Geyi	Xuanwei	Qujing	Yunnan	No	No	AD	Right	North-east	Han	Ia	No	FFPE	EGFR 18 c.2155G>A p.Gly719Ser 0.101317 EGFR 20 c.2303G>T p.Ser768Ile 0.096	No	Yes	Electricity/Smoky coal
471	Female	43	Dongshan	Xuanwei	Qujing	Yunnan	No	No	AD	Right	North-east	Han	IV	Yes	Plasma	No	No	Yes	Electricity/Smokeless coal
472	Female	44	Dongshan	Xuanwei	Qujing	Yunnan	No	No	AD	Right	North-east	Han	Ib	No	Fresh tumor tissue from biopsies	No	No	Yes	Electricity/Smokeless coal
473	Female	67	Dongshan	Xuanwei	Qujing	Yunnan	No	No	AD	Right	North-east	Han	Ia	No	FFPE	EGFR 21 c.2573T>G p.Leu858Arg 0.252511	No	Yes	Electricity/Smokeless coal
474	Male	48	Dongshan	Xuanwei	Qujing	Yunnan	No	No	AD	Left	North-east	Han	IIa	No	FFPE	No	No	Yes	Electricity/Smokeless coal
475	Male	61	Dongshan	Xuanwei	Qujing	Yunnan	No	No	NSCLC	Left	North-east	Han	IV	Yes	Plasma	EGFR 18 p.G719X	No	Yes	Electricity/Smokeless coal
476	Male	64	Dongshan	Xuanwei	Qujing	Yunnan	No	No	AD	Left	North-east	Han	IIa	No	FFPE	EGFR 20 c.2303G>T p.Ser768Ile 0.0493214167494 EGFR 20 c.2305G>T p.Val769Leu 0.083306	Icotinib	Yes	Electricity/Smokeless coal
477	Male	70	Dongshan	Xuanwei	Qujing	Yunnan	No	No	NSCLC	Right	North-east	Han	IIIb	No	Plasma	No	No	Yes	Electricity/Smokeless coal
478	Male	56	Dongshan	Xuanwei	Qujing	Yunnan	No	No	AD	Left	North-east	Han	IIa	No	FFPE	EGFR 19 c.2240_2254delTAAGAGAAGCAACAT p.Leu747_Thr751del 0.069012	Icotinib	Yes	Electricity/Smokeless coal
479	Male	59	Dongshan	Xuanwei	Qujing	Yunnan	No	No	AD	Right	North-east	Han	IIIb	No	FFPE	No	No	Yes	Electricity/Smokeless coal
480	Female	44	Baoshan	Xuanwei	Qujing	Yunnan	Yes	No	AD	Left	North-east	Han	Ia	No	FFPE	No	No	Yes	Smoky coal
481	Female	50	Baoshan	Xuanwei	Qujing	Yunnan	No	No	AD	Right	North-east	Han	IIa	No	Plasma	No	No	Yes	Smoky coal
482	Female	37	Baoshan	Xuanwei	Qujing	Yunnan	Yes	No	ADSC	Right	North-east	Han	IIb	No	FFPE	EGFR 19 c.2235_2249delGGAATTAAGAGAAGC p.Glu746_Ala750del 0.008665	No	Yes	Electricity
483	Male	74	Baoshan	Xuanwei	Qujing	Yunnan	No	No	AD	Right	North-east	Han	IV	Yes	Plasma	No	No	Yes	Smoky coal
484	Male	34	Baoshan	Xuanwei	Qujing	Yunnan	No	No	AD	Right	North-east	Han	Ia	No	FFPE	No	No	Yes	Electricity
485	Female	56	Baoshan	Xuanwei	Qujing	Yunnan	No	No	AD	Right	North-east	Han	IIIa	No	FFPE	EGFR 18 c.2156G>C p.Gly719Ala 0.168794 EGFR 20 c.2303G>T p.Ser768Ile 0.150295	No	Yes	Smoky coal
486	Male	40	Baoshan	Xuanwei	Qujing	Yunnan	No	No	AD	Right	North-east	Han	IIIb	Yes	Fresh tumor tissue from surgical resections	EGFR 18 c.2155G>T p.Gly719Cys 0.343374 EGFR 20 c.2303G>T p.Ser768Ile 0.330831	Icotinib	Yes	Smoky coal
487	Female	51	Baoshan	Xuanwei	Qujing	Yunnan	Yes	No	AD	Right	North-east	Han	IV	Yes	FFPE	No	No	Yes	Smoky coal
488	Male	49	Baoshan	Xuanwei	Qujing	Yunnan	No	No	AD	Right	North-east	Han	Ib	No	FFPE	EGFR 21 c.2573T>G p.Leu858Arg 0.093561	No	Yes	Smoky coal
489	Female	46	Baoshan	Xuanwei	Qujing	Yunnan	Yes	No	AD	Left	North-east	Han	IIIb	No	FFPE	EGFR 18 c.2155G>T p.Gly719Cys 0.346163 EGFR 20 c.2303G>T p.Ser768Ile 0.378745	Icotinib	Yes	Smoky coal
490	Female	46	Baoshan	Xuanwei	Qujing	Yunnan	No	Yes	AD	Right	North-east	Han	IIIa	No	FFPE	EGFR 18 c.2156G>C p.Gly719Ala 0.075201 EGFR 20 c.2303G>T p.Ser768Ile 0.062404	No	Yes	Smoky coal
491	Male	62	Banqiao	Xuanwei	Qujing	Yunnan	No	No	AD	Left	North-east	Han	IIIb	No	Plasma	No	No	Yes	Smokeless coal
492	Female	77	Banqiao	Xuanwei	Qujing	Yunnan	Yes	Yes	NSCLC	Left	North-east	Han	IIa	No	FFPE tumor tissue from biopsies	No	Alectinib	Yes	Smokeless coal
493	Female	66	Banqiao	Xuanwei	Qujing	Yunnan	Yes	No	NSCLC	Left	North-east	Han	Ia	No	Plasma	No	No	Yes	Smokeless coal
494	Male	58	Banqiao	Xuanwei	Qujing	Yunnan	No	Yes	NSCLC	Left	North-east	Han	Ib	No	Plasma	EGFR 21 c.2573T>G p.Leu858Arg 0.006179	Osimertinib	Yes	Smokeless coal
495	Male	56	Banqiao	Xuanwei	Qujing	Yunnan	No	No	AD	Right	North-east	Han	IIIb	No	Plasma	No	No	Yes	Smokeless coal
496	Male	47	Banqiao	Xuanwei	Qujing	Yunnan	No	No	AD	Left	North-east	Han	IIa	No	FFPE	EGFR 19 c.2237_2255>T p.Glu746_Ser752delinsVal 0.01567695962	No	Yes	Smokeless coal
497	Male	45	Banqiao	Xuanwei	Qujing	Yunnan	No	Yes	AD	Right	North-east	Han	IIIa	No	FFPE	No	No	Yes	Smokeless coal
498	Male	57	Banqiao	Xuanwei	Qujing	Yunnan	No	Yes	AD	Right	North-east	Han	IIIa	No	Plasma	No	No	Yes	Smokeless coal
499	Male	42	Banqiao	Xuanwei	Qujing	Yunnan	No	No	AD	Left	North-east	Han	Ia	No	FFPE	EGFR 21 c.2573_2574delTGinsGT p.Leu858Arg 0.221955	Icotinib	Yes	Smokeless coal
500	Female	77	Qingliu	Angyue	Ziyang	Sichuan	No	No	AD	Right	Other	Han	IV	Yes	Plasma	No	No	Yes	Smoky coal
501	Female	49	Longshui	Dazu	Chongqi	Sichuan	No	No	AD	Right	Other	Han	IIb	No	FFPE	EGFR 19 c.2236_2250delGAATTAAGAGAAGCA p.Glu746_Ala750del 0.034693	No	Yes	Electricity
502	Male	57	Guixi	Dianjiang	Chongqi	Sichuan	No	Yes	AD	Right	Other	Han	IIb	No	Plasma	No	Gefitinib	Yes	Electricity
503	Female	73	Baoquan	Kedong	Qiqihaer	Heilongjiang	No	No	AD	Bilateral	Other	Han	IIIb	No	Plasma	No	Erlotinib	Yes	Smoky coal
504	Female	73	Baoquan	Kedong	Qiqihaer	Heilongjiang	No	No	AD	Left	Other	Han	IIIb	No	FFPE tumor tissue from biopsies	No	Erlotinib	Yes	Smoky coal
505	Female	69	Angning	Kunming	Kunming	Yunnan	Yes	No	AD	Left	Other	Han	IIIb	No	FFPE	No	No	Yes	Electricity/Smoky coal
506	Female	56	Miyang	Mile	Honghe	Yunnan	No	No	NSCLC	Left	Other	Han	Ib	No	Plasma	EGFR 21 c.2573T>G p.Leu858Arg 0.1099	No	Yes	Electricity/Smoky coal
507	Female	57	Duma	Pinglu	Yuncheng	Shanxi	No	No	AD	Left	Other	Han	Ia	No	FFPE	EGFR 21 c.2573T>G p.Leu858Arg 0.03116	No	Yes	Electricity/Smoky coal
508	Female	68	Zoumajie	Shuangfeng	Loudi	Hunan	Yes	No	NSCLC	Right	Other	Han	Ia	No	Plasma	No	No	Yes	Electricity/Smoky coal
509	Male	47	Zhongshan	Shuicheng	Liupanshui	Guizhou	No	No	NSCLC	Right	Other	Yi	IIa	No	FFPE	No	No	Yes	Electricity/Smoky coal
510	Male	68	Zhongcheng	Suijiang	Zhaotong	Yunnan	No	No	AD	Left	Other	Han	Ia	No	FFPE	EGFR 21 c.2573T>G p.Leu858Arg 0.17659	No	Yes	Electricity/Smoky coal
511	Male	54	Zhaxi	Weixin	Zhaotong	Yunnan	No	No	AD	Right	Other	Han	IIb	No	FFPE	EGFR 19 c.2235_2249delGGAATTAAGAGAAGC p.Glu746_Ala750del 0.031002	No	Yes	Electricity/Smoky coal
512	Male	65	Xicheng	Wenshui	Lvliang	Shanxi	No	No	AD	Right	Other	Han	IIb	No	FFPE	No	No	Yes	Electricity/Smoky coal
513	Male	68	Dumen	Yilong	Nanchong	Sichuan	No	No	AD	Right	Other	Han	IV	Yes	FFPE	EGFR 18 p.G719X	Icotinib	Yes	Electricity/Smoky coal
514	Male	30	Wude	Zhenxiong	Zhaotong	Yunnan	No	No	AD	Left	Other	Han	Ia	No	FFPE	No	No	Yes	Electricity
515	Male	58	Xiongbi	Shizong	Qujing	Yunnan	No	Yes	AD	Right	South	Han	IIa	No	FFPE	No	No	Yes	Electricity/Smokeless coal
516	Male	66	Xiongbi	Shizong	Qujing	Yunnan	No	No	AD	Left	South	Han	IIIa	No	FFPE	No	No	Yes	Electricity/Smokeless coal
517	Male	46	Xiongbi	Shizong	Qujing	Yunnan	No	Yes	AD	Left	South	Han	IIa	No	FFPE	No	No	Yes	Electricity/Smokeless coal
518	Male	59	Xiongbi	Shizong	Qujing	Yunnan	No	Yes	AD	Left	South	Han	Ib	No	Plasma	No	Gefitinib	Yes	Electricity/Smokeless coal
519	Male	48	Xiongbi	Shizong	Qujing	Yunnan	No	No	AD	Right	South	Han	Ia	No	FFPE	EGFR 21 c.2573T>G p.Leu858Arg 0.06655	No	Yes	Electricity/Smokeless coal
520	Male	52	Xiongbi	Shizong	Qujing	Yunnan	No	No	AD	Left	South	Han	IIb	No	FFPE	EGFR 18 c.2156G>C p.Gly719Ala 0.338669 EGFR 21 c.2582T>A p.Leu861Gln 0.321659	Gefitinib and Almonertinib	Yes	Electricity/Smokeless coal
521	Female	55	Agang	Luoping	Qujing	Yunnan	No	No	AD	Right	South-east	Han	Ia	No	Fresh tumor tissue from surgical resections	EGFR 21 c.2573T>G p.Leu858Arg 0.034372	No	Yes	Electricity/Smoky coal
522	Female	77	Zhongshu	Luliang	Qujing	Yunnan	No	No	AD	Left	South-west	Han	IV	Yes	FFPE tumor tissue from biopsies	No	No	Yes	Electricity/Smokeless coal
523	Female	51	Zhujie	Qilin	Qujing	Yunnan	Yes	No	SCC	Left	Central	Han	IV	Yes	FFPE tumor tissue from biopsies	No	No	No	Electricity
524	Male	50	Zhujie	Qilin	Qujing	Yunnan	No	No	AD	Left	Central	Han	IIa	No	FFPE tumor tissue from biopsies	No	No	No	Electricity
525	Male	57	Zhujie	Qilin	Qujing	Yunnan	No	No	AD	Right	Central	Han	Ib	No	FFPE	EGFR 21 c.2573T>G p.Leu858Arg 0.053953	No	No	Electricity
526	Male	60	Zhujie	Qilin	Qujing	Yunnan	No	No	AD	Right	Central	Han	Ia	No	FFPE	EGFR 21 c.2573T>G p.Leu858Arg 0.043553	No	No	Electricity
527	Male	56	Zhujie	Qilin	Qujing	Yunnan	No	No	AD	Right	Central	Han	Ib	No	FFPE	EGFR 21 c.2573T>G p.Leu858Arg 0.15741	No	No	Electricity
528	Male	58	Zhujie	Qilin	Qujing	Yunnan	No	No	AD	Right	Central	Han	IIb	No	FFPE	No	No	No	Electricity
529	Male	56	Zhujie	Qilin	Qujing	Yunnan	No	No	AD	Left	Central	Han	Ia	No	FFPE	EGFR 21 c.2573T>G p.Leu858Arg 0.080674	No	No	Electricity
530	Male	54	Zhujie	Qilin	Qujing	Yunnan	No	No	AD	Right	Central	Han	Ib	No	FFPE	No	No	No	Electricity
531	Male	52	Zhujie	Qilin	Qujing	Yunnan	No	No	AD	Left	Central	Han	IIb	No	FFPE	No	No	No	Electricity
532	Female	59	Zhujie	Qilin	Qujing	Yunnan	No	No	AD	Right	Central	Han	Ia	No	FFPE	No	No	No	Electricity
533	Female	49	Zhujie	Qilin	Qujing	Yunnan	Yes	No	AD	Left	Central	Han	IIb	No	FFPE	EGFR 19 c.2235_2249delGGAATTAAGAGAAGC p.Glu746_Ala750del 0.126377	No	No	Electricity
534	Male	71	Zhujie	Qilin	Qujing	Yunnan	No	No	NSCLC	Left	Central	Han	IIb	No	Plasma	No	No	No	Electricity
535	Female	60	Zhujie	Qilin	Qujing	Yunnan	No	No	SCC	Right	Central	Han	Ia	No	Plasma	No	No	No	Electricity
536	Female	55	Yuezhou	Qilin	Qujing	Yunnan	No	No	AD	Right	Central	Han	Ib	No	FFPE	EGFR 21 c.2573T>G p.Leu858Arg 0.086396	No	No	Electricity/Smoky coal
537	Male	59	Yuezhou	Qilin	Qujing	Yunnan	No	No	SCC	Right	Central	Han	IIb	No	FFPE	No	No	No	Electricity/Smoky coal
538	Male	59	Yuezhou	Qilin	Qujing	Yunnan	No	No	AD	Right	Central	Han	IIa	No	FFPE	EGFR 19 c.2240_2257delTAAGAGAAGCAACATCTC p.Leu747_Pro753delinsSer 0.064789	Icotinib	No	Electricity/Smoky coal
539	Female	54	Yuezhou	Qilin	Qujing	Yunnan	No	No	AD	Left	Central	Han	Ib	No	FFPE	EGFR 20 c.2315_2316insCCACGT p.Pro772_His773insHisVal 0.272756	No	No	Electricity/Smoky coal
540	Male	48	Yuezhou	Qilin	Qujing	Yunnan	No	No	AD	Right	Central	Han	Ia	No	FFPE	EGFR 21 c.2573T>G p.Leu858Arg 0.017107	No	No	Electricity/Smoky coal
541	Male	47	Yuezhou	Qilin	Qujing	Yunnan	No	No	AD	Right	Central	Han	IIa	No	FFPE	EGFR 19 c.2239_2248delTTAAGAGAAGinsC p.Leu747_Ala750delinsPro 0.065751	No	No	Electricity/Smoky coal
542	Male	47	Yuezhou	Qilin	Qujing	Yunnan	No	No	AD	Left	Central	Han	IIa	No	FFPE	No	No	No	Electricity/Smoky coal
543	Male	53	Yuezhou	Qilin	Qujing	Yunnan	No	No	AD	Right	Central	Han	Ia	No	FFPE	EGFR 21 c.2573T>G p.Leu858Arg 0.130625	No	No	Electricity/Smoky coal
544	Female	48	Yuezhou	Qilin	Qujing	Yunnan	Yes	Yes	AD	Left	Central	Han	IIa	No	FFPE	EGFR 19 c.2240_2257delTAAGAGAAGCAACATCTC p.Leu747_Pro753delinsSer 0.068529	No	No	Electricity/Smoky coal
545	Male	67	Yuezhou	Qilin	Qujing	Yunnan	No	No	AD	Right	Central	Han	IIb	No	FFPE	No	No	No	Electricity/Smoky coal
546	Female	53	Yuezhou	Qilin	Qujing	Yunnan	No	No	AD	Right	Central	Han	Ia	No	FFPE tumor tissue from biopsies	No	Gefitinib	No	Electricity/Smoky coal
547	Male	62	Yuezhou	Qilin	Qujing	Yunnan	No	Yes	AD	Left	Central	Han	Ia	No	Plasma	EGFR 21 c.2573T>G p.Leu858Arg 0.058381	Icotinib	No	Electricity/Smoky coal
548	Male	60	Yuezhou	Qilin	Qujing	Yunnan	No	No	AD	Left	Central	Han	Ia	No	FFPE	EGFR 21 c.2573T>G p.Leu858Arg 0.046415	No	No	Electricity/Smoky coal
549	Male	48	Yuezhou	Qilin	Qujing	Yunnan	No	No	AD	Left	Central	Han	IV	Yes	FFPE	EGFR 17 c.1937T>G p.Ile646Ser 0.439924 EGFR 20 c.2315_2316insAGGCAACCC p.Pro772_His773insGlyAsnPro 0.093226	No	No	Electricity/Smoky coal
550	Male	78	Yuezhou	Qilin	Qujing	Yunnan	No	No	AD	Left	Central	Han	Ia	No	FFPE	EGFR 21 c.2573T>G p.Leu858Arg 0.116466 EGFR 21 c.2579A>T p.Lys860Ile 0.116009	Icotinib	No	Smoky coal
551	Female	71	Yuezhou	Qilin	Qujing	Yunnan	No	No	NSCLC	Right	Central	Han	IIa	No	FFPE	EGFR 19 c.2240_2257delTAAGAGAAGCAACATCTC p.Leu747_Pro753delinsSer 0.014798	No	No	Smoky coal
552	Male	66	Yuezhou	Qilin	Qujing	Yunnan	No	No	AD	Right	Central	Han	IV	Yes	FFPE	EGFR 18 c.2126A>T p.Glu709Val 0.204831 EGFR 21 c.2573T>G p.Leu858Arg 0.210822	No	No	Electricity/Smoky coal
553	Female	52	Yini	Qilin	Qujing	Yunnan	Yes	No	AD	Left	Central	Han	IIa	No	FFPE	EGFR 19 c.2236_2250delGAATTAAGAGAAGCA p.Glu746_Ala750del 0.2278	Gefitinib and Almonertinib	No	Electricity
554	Female	81	Yanjiang	Qilin	Qujing	Yunnan	Yes	No	SCC	Left	Central	Han	IV	Yes	Plasma	No	Erlotinib and Anlotinib	No	Electricity
555	Female	58	Yanjiang	Qilin	Qujing	Yunnan	Yes	No	AD	Right	Central	Han	IV	Yes	FFPE	No	Gefitinib	No	Electricity
556	Female	68	Yanjiang	Qilin	Qujing	Yunnan	Yes	No	SCC	Right	Central	Han	IV	Yes	FFPE	No	No	No	Electricity
557	Male	68	Yanjiang	Qilin	Qujing	Yunnan	No	No	AD	Right	Central	Han	Ib	No	FFPE	EGFR 21 c.2582T>A p.Leu861Gln 0.129856	No	No	Electricity
558	Female	58	Yanjiang	Qilin	Qujing	Yunnan	No	No	AD	Left	Central	Han	Ib	No	FFPE	No	No	No	Electricity
559	Female	36	Yanjiang	Qilin	Qujing	Yunnan	Yes	No	AD	Left	Central	Han	IIa	No	FFPE	No	No	No	Electricity
560	Male	53	Yanjiang	Qilin	Qujing	Yunnan	No	Yes	AD	Right	Central	Han	IV	Yes	FFPE	EGFR amplification 7.17533348447204 EGFR 19 c.2252_2276delCATCTCCGAAAGCCAACAAGGAAATinsA p.Thr751_Ile759delinsAsn 0.326673	No	No	Electricity
561	Male	50	Xiaoxiang	Qilin	Qujing	Yunnan	No	Yes	AD	Left	Central	Han	Ia	No	FFPE	No	No	No	Electricity
562	Male	59	Xicheng	Qilin	Qujing	Yunnan	No	No	AD	Right	Central	Han	Ib	No	FFPE	No	No	No	Electricity
563	Male	45	Xicheng	Qilin	Qujing	Yunnan	No	No	AD	Right	Central	Han	Ib	No	FFPE	No	No	No	Electricity
564	Male	53	Xicheng	Qilin	Qujing	Yunnan	No	Yes	AD	Right	Central	Han	IIb	No	FFPE	EGFR 18 c.2156G>C p.Gly719Ala 0.170565	Gefitinib	No	Electricity
565	Male	77	Xicheng	Qilin	Qujing	Yunnan	No	No	AD	Right	Central	Han	IIa	No	Plasma	No	No	No	Electricity
566	Female	46	Xicheng	Qilin	Qujing	Yunnan	No	No	AD	Right	Central	Han	IIa	No	FFPE	No	No	No	Electricity
567	Female	74	Xicheng	Qilin	Qujing	Yunnan	No	Yes	AD	Right	Central	Han	IV	Yes	Plasma	No	Gefitinib and Almonertinib	No	Electricity
568	Male	47	Xicheng	Qilin	Qujing	Yunnan	No	No	AD	Right	Central	Han	IIIa	No	FFPE	No	No	No	Electricity
569	Male	72	Xicheng	Qilin	Qujing	Yunnan	No	Yes	AD	Right	Central	Han	Ib	No	FFPE tumor tissue from biopsies	EGFR 21 c.2573T>G p.Leu858Arg 0.235955	Gefitinib	No	Electricity
570	Female	54	Xicheng	Qilin	Qujing	Yunnan	No	No	AD	Right	Central	Han	Ib	No	FFPE	No	No	No	Electricity
571	Male	44	Xicheng	Qilin	Qujing	Yunnan	No	No	AD	Right	Central	Han	Ib	No	FFPE	EGFR 21 c.2573T>G p.Leu858Arg 0.207207	No	No	Electricity
572	Female	72	Wenhua	Qilin	Qujing	Yunnan	No	No	AD	Left	Central	Han	Ia	No	FFPE	EGFR 21 c.2573T>G p.Leu858Arg 0.128684	No	No	Electricity
573	Male	67	Wenhua	Qilin	Qujing	Yunnan	No	No	AD	Right	Central	Han	IIIb	Yes	Plasma	EGFR 18 c.2156G>C p.Gly719Ala 0.005592	Gefitinib	No	Electricity
574	Male	68	Wenhua	Qilin	Qujing	Yunnan	No	No	AD	Right	Central	Han	IIa	No	Plasma	No	Gefitinib	No	Electricity
575	Female	52	Wenhua	Qilin	Qujing	Yunnan	Yes	No	AD	Left	Central	Han	Ia	No	FFPE	No	No	No	Electricity
576	Female	74	Wenhua	Qilin	Qujing	Yunnan	No	No	AD	Right	Central	Han	IV	Yes	Plasma	No	No	No	Electricity
577	Female	68	Wenhua	Qilin	Qujing	Yunnan	No	No	AD	Left	Central	Han	IV	Yes	FFPE	No	No	No	Electricity
578	Male	63	Wenhua	Qilin	Qujing	Yunnan	No	No	NSCLC	Right	Central	Han	IIb	No	FFPE tumor tissue from biopsies	EGFR 19 c.2235_2249delGGAATTAAGAGAAGC p.Glu746_Ala750del 0.070312 EGFR 20 c.2369C>T p.Thr790Met 0.063233	Gefitinib	No	Electricity
579	Female	62	Wenhua	Qilin	Qujing	Yunnan	No	No	AD	Right	Central	Han	IV	Yes	Plasma	No	No	No	Electricity
580	Female	86	Wenhua	Qilin	Qujing	Yunnan	No	No	SCC	Left	Central	Han	IV	Yes	Plasma	No	Gefitinib	No	Electricity
581	Female	58	Taihe	Qilin	Qujing	Yunnan	Yes	No	AD	Right	Central	Han	Ib	No	Fresh tumor tissue from biopsies	No	No	No	Electricity
582	Male	71	Taihe	Qilin	Qujing	Yunnan	No	No	AD	Right	Central	Han	Ib	No	Plasma	EGFR 21 c.2573T>G p.Leu858Arg 0.3032	No	No	Electricity
583	Female	60	Taihe	Qilin	Qujing	Yunnan	No	No	AD	Right	Central	Han	Ia	No	FFPE	No	No	No	Electricity
584	Male	66	Taihe	Qilin	Qujing	Yunnan	No	No	AD	Right	Central	Han	Ib	No	FFPE	EGFR 21 c.2573T>G p.Leu858Arg 0.091905	No	No	Electricity
585	Male	68	Taihe	Qilin	Qujing	Yunnan	No	No	AD	Left	Central	Han	Ia	No	Plasma	EGFR 21 c.2573T>G p.Leu858Arg 0.011711 EGFR 22 c.2701G>A p.Gly901Arg 0.005595	Gefitinib	No	Electricity
586	Male	57	Shuanglong	Qilin	Qujing	Yunnan	No	Yes	AD	Left	Central	Han	IIb	No	FFPE	EGFR 19 c.2235_2249delGGAATTAAGAGAAGC p.Glu746_Ala750del 0.033786	No	No	Electricity
587	Male	54	Sanbao	Qilin	Qujing	Yunnan	No	No	NSCLC	Right	Central	Han	Ia	No	FFPE	No	No	No	Electricity
588	Male	51	Sanbao	Qilin	Qujing	Yunnan	No	No	AD	Left	Central	Han	Ib	No	FFPE	EGFR 21 c.2573T>G p.Leu858Arg 0.34202	No	No	Electricity
589	Female	51	Sanbao	Qilin	Qujing	Yunnan	Yes	No	AD	Right	Central	Han	Ia	No	FFPE	No	No	No	Electricity
590	Male	60	Sanbao	Qilin	Qujing	Yunnan	No	No	AD	Right	Central	Han	IIa	No	FFPE	EGFR 19 c.2240_2254delTAAGAGAAGCAACAT p.Leu747_Thr751del 0.093091	No	No	Electricity
591	Male	53	Sanbao	Qilin	Qujing	Yunnan	No	No	AD	Right	Central	Han	Ia	No	FFPE	EGFR 21 c.2573T>G p.Leu858Arg 0.0681099489175	Icotinib	No	Electricity
592	Male	56	Sanbao	Qilin	Qujing	Yunnan	No	No	AD	Left	Central	Han	IV	Yes	FFPE	EGFR 18 c.2155G>T p.Gly719Cys 0.272947 EGFR 20 c.2303G>T p.Ser768Ile 0.30689	Icotinib	No	Electricity
593	Male	58	Nanning	Qilin	Qujing	Yunnan	No	No	AD	Right	Central	Han	IIb	No	FFPE	EGFR 19 c.2236_2250delGAATTAAGAGAAGCA p.Glu746_Ala750del 0.162754	No	No	Electricity
594	Male	45	Nanning	Qilin	Qujing	Yunnan	No	No	AD	Right	Central	Han	Ia	No	FFPE	No	No	No	Electricity
595	Female	56	Nanning	Qilin	Qujing	Yunnan	No	No	AD	Right	Central	Han	Ia	No	FFPE	No	No	No	Electricity
596	Male	36	Nanning	Qilin	Qujing	Yunnan	No	No	AD	Left	Central	Han	IIa	No	FFPE	No	No	No	Electricity
597	Female	63	Nanning	Qilin	Qujing	Yunnan	Yes	No	AD	Left	Central	Han	Ia	No	FFPE	No	No	No	Electricity
598	Female	31	Nanning	Qilin	Qujing	Yunnan	No	No	AD	Left	Central	Han	IIa	No	FFPE	No	No	No	Electricity
599	Female	72	Nanning	Qilin	Qujing	Yunnan	No	No	NSCLC	Right	Central	Han	Ia	No	Plasma	No	No	No	Electricity
600	Male	65	Nanning	Qilin	Qujing	Yunnan	No	No	AD	Left	Central	Han	IIb	No	FFPE	EGFR 19 c.2235_2249delGGAATTAAGAGAAGC p.Glu746_Ala750del 0.13623	No	No	Electricity
601	Female	76	Nanning	Qilin	Qujing	Yunnan	Yes	No	SCC	Left	Central	Han	Ia	No	Fresh tumor tissue from biopsies	No	No	No	Electricity
602	Male	62	Nanning	Qilin	Qujing	Yunnan	No	No	AD	Left	Central	Han	IIb	No	FFPE	EGFR 19 c.2236_2250delGAATTAAGAGAAGCA p.Glu746_Ala750del 0.179289	No	No	Electricity
603	Male	51	Nanning	Qilin	Qujing	Yunnan	No	No	AD	Right	Central	Han	IIb	No	FFPE	EGFR 19 c.2236_2250delGAATTAAGAGAAGCA p.Glu746_Ala750del 0.050371	No	No	Electricity
604	Female	64	Nanning	Qilin	Qujing	Yunnan	No	Yes	SCC	Left	Central	Han	IV	Yes	Plasma	No	No	No	Electricity
605	Female	68	Nanning	Qilin	Qujing	Yunnan	Yes	No	SCC	Left	Central	Han	IIa	No	FFPE	No	No	No	Electricity
606	Male	63	Nanning	Qilin	Qujing	Yunnan	No	Yes	AD	Right	Central	Han	IIb	No	FFPE	EGFR 19 c.2235_2249delGGAATTAAGAGAAGC p.Glu746_Ala750del 0.007273	No	No	Electricity
607	Female	54	Nanning	Qilin	Qujing	Yunnan	No	No	AD	Right	Central	Han	Ia	No	FFPE	EGFR 21 c.2573T>G p.Leu858Arg 0.174258	No	No	Electricity
608	Female	51	Nanning	Qilin	Qujing	Yunnan	Yes	No	AD	Left	Central	Han	Ia	No	FFPE	No	No	No	Electricity
609	Female	86	Nanning	Qilin	Qujing	Yunnan	Yes	No	AD	Right	Central	Han	IIa	No	Fresh tumor tissue from surgical resections	No	No	No	Electricity
610	Male	69	Nanning	Qilin	Qujing	Yunnan	No	No	AD	Left	Central	Han	IV	Yes	Plasma	EGFR p.G719X	Afatinib and Almonertinib	No	Electricity
611	Male	54	Liaokuo	Qilin	Qujing	Yunnan	No	No	NSCLC	Right	Central	Han	Ib	No	FFPE	EGFR 20 c.2308_2309insGTT p.Asp770delinsGlyTyr 0.054025	No	No	Electricity
612	Male	56	Liaokuo	Qilin	Qujing	Yunnan	No	No	AD	Right	Central	Han	Ia	No	FFPE	EGFR 21 c.2573T>G p.Leu858Arg 0.023148	No	No	Electricity
613	Male	69	Liaokuo	Qilin	Qujing	Yunnan	No	No	AD	Right	Central	Han	Ia	No	FFPE	No	No	No	Electricity
614	Male	47	Liaokuo	Qilin	Qujing	Yunnan	No	No	AD	Bilateral	Central	Han	IIb	No	Plasma	EGFR 19 c.2235_2249delGGAATTAAGAGAAGC p.Glu746_Ala750del 0.025243 EGFR 20 c.2369C>T p.Thr790Met 0.012645 EGFR 20 c.2389T>A p.Cys797Ser 0.011411	Gefitinib and Erlotinib	No	Electricity
615	Female	49	Liaokuo	Qilin	Qujing	Yunnan	No	No	AD	Left	Central	Han	IIa	No	FFPE	EGFR 20 c.2303G>T p.Ser768Ile 0.056526 EGFR 21 c.2573T>G p.Leu858Arg 0.057959	No	No	Electricity
616	Male	80	Liaokuo	Qilin	Qujing	Yunnan	No	No	AD	Right	Central	Han	Ia	No	FFPE	EGFR 21 c.2573T>G p.Leu858Arg 0.06729	No	No	Electricity
617	Male	58	Liaokuo	Qilin	Qujing	Yunnan	No	No	AD	Right	Central	Han	IIb	No	FFPE	EGFR 19 c.2236_2250delGAATTAAGAGAAGCA p.Glu746_Ala750del 0.111538	No	No	Electricity
618	Male	51	Liaokuo	Qilin	Qujing	Yunnan	No	Yes	AD	Right	Central	Han	IIa	No	FFPE	EGFR 19 c.2237_2239delAAT p.Glu746_Leu747delinsVal 0.069624	Gefitinib	No	Electricity
619	Male	74	Liaokuo	Qilin	Qujing	Yunnan	No	No	NSCLC	Right	Central	Han	IIa	No	Plasma	No	No	No	Electricity
620	Female	46	Liaokuo	Qilin	Qujing	Yunnan	No	No	AD	Right	Central	Han	IV	Yes	FFPE	EGFR 18 c.2155G>A p.Gly719Ser 0.176301 EGFR 21 c.2582T>G p.Leu861Arg 0.179471	No	No	Electricity
621	Female	69	Liaokuo	Qilin	Qujing	Yunnan	No	No	AD	Right	Central	Han	IIa	No	FFPE	EGFR 19 c.2237_2255>T p.Glu746_Ser752delinsVal 0.210585585586	Gefitinib	No	Electricity
622	Male	49	Liaokuo	Qilin	Qujing	Yunnan	No	No	AD	Right	Central	Han	IIa	No	FFPE	No	No	No	Electricity
623	Female	53	Liaokuo	Qilin	Qujing	Yunnan	Yes	No	AD	Left	Central	Han	Ib	No	FFPE	EGFR 18 c.2155G>T p.Gly719Cys 0.01845 EGFR 20 c.2303G>T p.Ser768Ile 0.021694	No	No	Electricity
624	Male	70	Liaokuo	Qilin	Qujing	Yunnan	No	No	AD	Right	Central	Han	IIa	No	FFPE	EGFR 19 c.2238_2252delATTAAGAGAAGCAAC p.Leu747_Thr751del 0.087779	No	No	Electricity
625	Female	42	Liaokuo	Qilin	Qujing	Yunnan	No	No	AD	Right	Central	Han	IV	Yes	FFPE	No	No	No	Electricity
626	Female	89	Liaokuo	Qilin	Qujing	Yunnan	No	No	NSCLC	Right	Central	Han	Ia	No	Plasma	No	No	No	Electricity
627	Female	60	Liaokuo	Qilin	Qujing	Yunnan	Yes	Yes	AD	Left	Central	Han	Ia	No	FFPE	No	No	No	Electricity
628	Male	58	Liaokuo	Qilin	Qujing	Yunnan	No	No	AD	Right	Central	Han	Ib	No	FFPE	EGFR 21 c.2573T>G p.Leu858Arg 0.048067	No	No	Electricity
629	Female	72	Liaokuo	Qilin	Qujing	Yunnan	No	Yes	AD	Left	Central	Han	Ia	No	FFPE	No	No	No	Electricity
630	Male	62	Liaokuo	Qilin	Qujing	Yunnan	No	No	AD	Right	Central	Han	IIa	No	FFPE	No	No	No	Electricity
631	Male	52	Liaokuo	Qilin	Qujing	Yunnan	No	No	AD	Left	Central	Han	Ib	No	FFPE	EGFR 21 c.2573T>G p.Leu858Arg 0.258283	No	No	Electricity
632	Female	47	Liaokuo	Qilin	Qujing	Yunnan	Yes	No	AD	Right	Central	Han	Ia	No	FFPE	No	No	No	Electricity
633	Female	67	Liaokuo	Qilin	Qujing	Yunnan	Yes	No	AD	Right	Central	Han	IIa	No	FFPE	EGFR 20 c.2300_2308dupCCAGCGTGG p.Ala767_Val769dup 0.088601	No	No	Electricity
634	Female	66	Liaokuo	Qilin	Qujing	Yunnan	No	No	LCC	Right	Central	Han	IV	Yes	Plasma	No	No	No	Electricity
635	Male	44	Liaokuo	Qilin	Qujing	Yunnan	No	No	AD	Right	Central	Han	Ib	No	FFPE	EGFR 21 c.2573T>G p.Leu858Arg 0.266781	No	No	Electricity
636	Female	54	Liaokuo	Qilin	Qujing	Yunnan	No	No	NSCLC	Left	Central	Han	IIb	Yes	FFPE	EGFR 19 c.2235_2249delGGAATTAAGAGAAGC p.Glu746_Ala750del	Gefitinib	No	Electricity
637	Male	47	Liaokuo	Qilin	Qujing	Yunnan	No	Yes	AD	Left	Central	Han	Ib	No	FFPE	No	No	No	Electricity
638	Male	57	Liaokuo	Qilin	Qujing	Yunnan	No	No	AD	Right	Central	Han	Ia	No	FFPE	EGFR 21 c.2573T>G p.Leu858Arg 0.076262	No	No	Electricity
639	Female	48	Liaokuo	Qilin	Qujing	Yunnan	No	No	AD	Right	Central	Han	IV	Yes	FFPE	EGFR 18 c.2127_2129delAAC p.Glu709_Thr710delinsAsp 0.137878	No	No	Electricity
640	Male	70	Liaokuo	Qilin	Qujing	Yunnan	No	No	AD	Right	Central	Han	IIIa	No	FFPE	EGFR 18 c.2156G>C p.Gly719Ala 0.084761 EGFR 21 c.2582T>A p.Leu861Gln 0.086714	No	No	Electricity
641	Male	57	Liaokuo	Qilin	Qujing	Yunnan	No	No	AD	Left	Central	Han	Ib	No	FFPE	EGFR 28 c.3353C>T p.Ala1118Val 0.456501	No	No	Electricity
642	Female	60	Liaokuo	Qilin	Qujing	Yunnan	No	No	AD	Right	Central	Han	Ia	No	FFPE	No	No	No	Electricity
643	Female	72	Liaokuo	Qilin	Qujing	Yunnan	No	No	AD	Left	Central	Han	Ia	No	FFPE	EGFR 21 c.2573T>G p.Leu858Arg 0.116621	No	No	Electricity
644	Male	48	Liaokuo	Qilin	Qujing	Yunnan	No	No	AD	Right	Central	Han	Ia	No	FFPE	EGFR 21 c.2573T>G p.Leu858Arg 0.01588	No	No	Electricity
645	Female	64	Liaokuo	Qilin	Qujing	Yunnan	Yes	No	AD	Left	Central	Han	Ia	No	FFPE	No	No	No	Electricity
646	Male	56	Liaokuo	Qilin	Qujing	Yunnan	No	No	AD	Left	Central	Han	Ib	No	FFPE	EGFR 21 c.2573T>G p.Leu858Arg 0.048353	No	No	Electricity
647	Male	37	Liaokuo	Qilin	Qujing	Yunnan	No	No	AD	Right	Central	Han	Ib	No	FFPE	No	No	No	Electricity
648	Male	65	Liaokuo	Qilin	Qujing	Yunnan	No	No	AD	Left	Central	Han	Ia	No	FFPE	EGFR 23 c.2776A>C p.Ile926Leu 0.467878	No	No	Electricity
649	Female	78	Liaokuo	Qilin	Qujing	Yunnan	Yes	No	NSCLC	Left	Central	Han	IV	Yes	FFPE tumor tissue from biopsies	No	No	No	Electricity
650	Female	69	Liaokuo	Qilin	Qujing	Yunnan	No	No	AD	Right	Central	Han	IV	Yes	FFPE	No	No	No	Electricity
651	Male	44	Liaokuo	Qilin	Qujing	Yunnan	No	No	AD	Right	Central	Han	Ia	No	FFPE	No	No	No	Electricity
652	Male	70	Liaokuo	Qilin	Qujing	Yunnan	No	No	AD	Left	Central	Han	IV	Yes	FFPE	EGFR 18 c.2155G>A p.Gly719Ser 0.269592 EGFR 21 c.2582T>G p.Leu861Arg 0.245021	Gefitinib	No	Electricity
653	Female	54	Liaokuo	Qilin	Qujing	Yunnan	Yes	Yes	AD	Left	Central	Han	Ib	No	FFPE	EGFR 20 c.2317delCinsAACCCCT p.His773delinsAsnProTyr 0.070152	No	No	Electricity
654	Male	72	Liaokuo	Qilin	Qujing	Yunnan	No	No	AD	Right	Central	Han	Ib	No	FFPE	No	No	No	Electricity
655	Male	68	Liaokuo	Qilin	Qujing	Yunnan	No	No	AD	Left	Central	Han	Ib	No	FFPE	No	No	No	Electricity
656	Female	69	Liaokuo	Qilin	Qujing	Yunnan	Yes	Yes	AD	Left	Central	Han	IIb	No	FFPE	EGFR 19 c.2235_2249delGGAATTAAGAGAAGC p.Glu746_Ala750del 0.153079	No	No	Electricity
657	Male	48	Liaokuo	Qilin	Qujing	Yunnan	No	No	AD	Left	Central	Han	Ia	No	FFPE	No	No	No	Electricity
658	Female	58	Liaokuo	Qilin	Qujing	Yunnan	Yes	No	AD	Left	Central	Han	IV	Yes	FFPE	EGFR 13 c.1632-5C>T c.1632-5C>T 0.397714 EGFR 21 c.2573T>G p.Leu858Arg 0.158521	No	No	Electricity
659	Female	54	Liaokuo	Qilin	Qujing	Yunnan	Yes	No	AD	Right	Central	Han	Ia	No	FFPE	EGFR 21 c.2573T>G p.Leu858Arg 0.029735	No	No	Electricity
660	Female	74	Liaokuo	Qilin	Qujing	Yunnan	No	No	AD	Left	Central	Han	Ia	No	FFPE	No	No	No	Electricity
661	Male	54	Jianning	Qilin	Qujing	Yunnan	No	No	AD	Left	Central	Han	IIa	No	Plasma	EGFR 19 c.2238_2249delATTAAGAGAAGC p.Leu747_Ala750del 0.002505	Gefitinib and Anlotinib	No	Electricity
662	Female	55	Jianning	Qilin	Qujing	Yunnan	No	No	AD	Left	Central	Han	IV	Yes	FFPE	EGFR 18 c.2155G>A p.Gly719Ser 0.18718 EGFR 20 c.2303G>T p.Ser768Ile 0.172819	No	No	Electricity
663	Male	64	Jianning	Qilin	Qujing	Yunnan	No	No	AD	Left	Central	Han	IV	Yes	FFPE	EGFR 18 c.2155G>T p.Gly719Cys 0.059541 EGFR 20 c.2303G>T p.Ser768Ile 0.06422	No	No	Electricity
664	Female	60	Jianning	Qilin	Qujing	Yunnan	No	No	SCC	Right	Central	Han	Ia	No	FFPE	No	No	No	Electricity
665	Male	66	Jianning	Qilin	Qujing	Yunnan	No	No	AD	Right	Central	Han	Ia	No	FFPE	EGFR 18 c.2174C>T p.Thr725Met 0.093574 EGFR 21 c.2573T>G p.Leu858Arg 0.106869	No	No	Electricity
666	Female	78	Jianning	Qilin	Qujing	Yunnan	No	No	AD	Right	Central	Han	IIb	No	Plasma	EGFR 19 c.2235_2249delGGAATTAAGAGAAGC p.Glu746_Ala750del 0.110166	Gefitinib	No	Electricity
667	Female	60	Jianning	Qilin	Qujing	Yunnan	No	No	NSCLC	Left	Central	Han	IV	Yes	Plasma	No	No	No	Electricity
668	Female	46	Jianning	Qilin	Qujing	Yunnan	No	No	AD	Left	Central	Han	IIa	No	FFPE	No	No	No	Electricity
669	Male	61	Jianning	Qilin	Qujing	Yunnan	No	No	AD	Right	Central	Han	Ia	No	FFPE	EGFR 19 c.2235_2249delGGAATTAAGAGAAGC p.Glu746_Ala750del 0.04237	No	No	Electricity
670	Female	64	Jianning	Qilin	Qujing	Yunnan	Yes	Yes	AD	Right	Central	Han	Ib	No	FFPE	No	No	No	Electricity
671	Male	53	Jianning	Qilin	Qujing	Yunnan	No	No	AD	Right	Central	Han	Ib	No	FFPE	EGFR 21 c.2573T>G p.Leu858Arg 0.109681	No	No	Electricity
672	Male	61	Jianning	Qilin	Qujing	Yunnan	No	No	AD	Left	Central	Han	IIa	No	FFPE	No	No	No	Electricity
673	Male	66	Jianning	Qilin	Qujing	Yunnan	No	No	AD	Left	Central	Han	Ia	No	Plasma	EGFR 21 c.2573T>G p.Leu858Arg 0.066616	Icotinib	No	Electricity
674	Female	73	Jianning	Qilin	Qujing	Yunnan	No	Yes	AD	Right	Central	Han	IIa	No	FFPE	EGFR 19 c.2252_2276delCATCTCCGAAAGCCAACAAGGAAATinsA p.Thr751_Ile759delinsAsn 0.252288	Icotinib	No	Electricity
675	Female	57	Jianning	Qilin	Qujing	Yunnan	Yes	No	SCC	Left	Central	Han	Ia	No	FFPE	No	No	No	Electricity
676	Male	50	Jianning	Qilin	Qujing	Yunnan	No	No	AD	Right	Central	Han	IIa	No	FFPE	No	No	No	Electricity
677	Female	71	Jianning	Qilin	Qujing	Yunnan	Yes	No	AD	Right	Central	Han	Ia	No	FFPE	EGFR 21 c.2582T>A p.Leu861Gln 0.135399	No	No	Electricity
678	Female	53	Jianning	Qilin	Qujing	Yunnan	Yes	No	AD	Right	Central	Han	Ia	No	FFPE	No	No	No	Electricity
679	Female	65	Jianning	Qilin	Qujing	Yunnan	No	No	AD	Right	Central	Han	Ia	No	Plasma	No	Icotinib	No	Electricity
680	Male	36	Baishijiang	Qilin	Qujing	Yunnan	No	No	AD	Left	Central	Han	IIa	No	FFPE	No	Alectinib	No	Electricity
681	Female	72	Baishijiang	Qilin	Qujing	Yunnan	No	No	AD	Right	Central	Han	Ia	No	FFPE tumor tissue from biopsies	No	No	No	Electricity
682	Female	57	Baishijiang	Qilin	Qujing	Yunnan	Yes	No	AD	Right	Central	Han	IIb	No	FFPE	EGFR 19 c.2235_2249delGGAATTAAGAGAAGC p.Glu746_Ala750del 0.027255	No	No	Electricity
683	Male	26	Baishijiang	Qilin	Qujing	Yunnan	No	No	AD	Left	Central	Han	IIb	No	FFPE	EGFR 19 c.2235_2249del15 p.Glu746_Ala750del 0.019471488178	No	No	Electricity
684	Female	57	Baishijiang	Qilin	Qujing	Yunnan	No	No	AD	Left	Central	Han	IIa	No	FFPE	EGFR 19 c.2237_2255>T p.Glu746_Ser752delinsVal 0.0397367754999	No	No	Electricity
685	Male	62	Baishijiang	Qilin	Qujing	Yunnan	No	No	AD	Left	Central	Han	Ia	No	FFPE	No	No	No	Electricity
686	Male	62	Baishijiang	Qilin	Qujing	Yunnan	No	No	AD	Right	Central	Han	IIb	Yes	FFPE	EGFR 19 c.2235_2249delGGAATTAAGAGAAGC p.Glu746_Ala750del	Anlotinib	No	Electricity
687	Male	71	Baishijiang	Qilin	Qujing	Yunnan	No	No	AD	Right	Central	Yi	Ia	No	FFPE	EGFR 21 c.2573T>G p.Leu858Arg 0.082975	No	No	Electricity
688	Female	55	Yanfang	Zhanyi	Qujing	Yunnan	Yes	No	NSCLC	Right	North	Han	IV	Yes	FFPE tumor tissue from biopsies	No	Gefitinib	No	Electricity/Wood
689	Female	60	Yanfang	Zhanyi	Qujing	Yunnan	Yes	No	SCC	Right	North	Han	Ia	No	FFPE	No	No	No	Electricity/Wood
690	Female	53	Yanfang	Zhanyi	Qujing	Yunnan	Yes	No	AD	Right	North	Han	Ia	No	FFPE	No	No	No	Electricity/Wood
691	Male	56	Yanfang	Zhanyi	Qujing	Yunnan	No	No	AD	Right	North	Han	IIb	No	FFPE	No	No	No	Electricity/Wood
692	Male	65	Yanfang	Zhanyi	Qujing	Yunnan	No	No	AD	Right	North	Han	Ib	No	FFPE	EGFR 20 c.2321_2322insACACGT p.Val774_Cys775insHisVal 0.318922	No	No	Electricity/Wood
693	Male	45	Xiping	Zhanyi	Qujing	Yunnan	No	No	AD	Left	North	Han	IIa	No	FFPE	EGFR 19 c.2250_2273delAACATCTCCGAAAGCCAACAAGGA p.Thr751_Glu758del 0.00498	No	No	Electricity
694	Female	67	Xiping	Zhanyi	Qujing	Yunnan	Yes	No	AD	Right	North	Han	IV	Yes	Fresh tumor tissue from biopsies	No	No	No	Electricity
695	Female	66	Xiping	Zhanyi	Qujing	Yunnan	No	No	AD	Right	North	Han	IIa	No	FFPE tumor tissue from biopsies	No	Alectinib	No	Electricity
696	Female	48	Xiping	Zhanyi	Qujing	Yunnan	No	No	AD	Right	North	Han	Ib	No	FFPE	No	No	No	Electricity
697	Male	56	Xiping	Zhanyi	Qujing	Yunnan	No	No	AD	Right	North	Han	Ib	No	FFPE	No	No	No	Electricity
698	Male	47	Xiping	Zhanyi	Qujing	Yunnan	No	No	AD	Right	North	Han	IIb	No	FFPE	EGFR 19 c.2235_2249delGGAATTAAGAGAAGC p.Glu746_Ala750del 0.235562	No	No	Electricity
699	Male	57	Xiping	Zhanyi	Qujing	Yunnan	No	No	AD	Left	North	Han	Ia	No	Plasma	No	No	No	Electricity
700	Male	72	Xiping	Zhanyi	Qujing	Yunnan	No	No	AD	Left	North	Han	IIb	No	FFPE	EGFR 19 c.2235_2249delGGAATTAAGAGAAGC p.Glu746_Ala750del	Icotinib	No	Electricity
701	Female	51	Xiping	Zhanyi	Qujing	Yunnan	No	No	AD	Right	North	Han	Ia	No	FFPE	EGFR 19 c.2237_2256>TT p.Glu746_Ser752delinsVal 0.0927218344965	No	No	Electricity
702	Female	41	Xiping	Zhanyi	Qujing	Yunnan	No	No	AD	Left	North	Han	IIa	No	FFPE	EGFR 19 c.2240_2257delTAAGAGAAGCAACATCTC p.Leu747_Pro753delinsSer 0.298318	No	No	Electricity
703	Female	46	Xiping	Zhanyi	Qujing	Yunnan	No	No	AD	Right	North	Han	Ib	No	FFPE	EGFR 21 c.2573T>G p.Leu858Arg 0.450843	Icotinib	No	Electricity
704	Male	67	Xiping	Zhanyi	Qujing	Yunnan	No	No	AD	Right	North	Han	Ib	No	FFPE	EGFR 21 c.2573T>G p.Leu858Arg 0.21047	No	No	Electricity
705	Male	65	Xiping	Zhanyi	Qujing	Yunnan	No	No	AD	Left	North	Han	Ia	No	FFPE	EGFR 21 c.2573T>G p.Leu858Arg 0.062771	No	No	Electricity
706	Female	47	Xiping	Zhanyi	Qujing	Yunnan	Yes	No	AD	Left	North	Han	IIa	No	FFPE	No	No	No	Electricity
707	Male	60	Xiping	Zhanyi	Qujing	Yunnan	No	No	AD	Right	North	Han	IIb	Yes	Plasma	No	No	No	Electricity
708	Male	60	Xiping	Zhanyi	Qujing	Yunnan	No	No	AD	Right	North	Han	Ia	No	Plasma	No	No	No	Electricity
709	Male	68	Xiping	Zhanyi	Qujing	Yunnan	No	未知	AD	Right	North	Han	IIa	No	Fresh tumor tissue from biopsies	EGFR 19 c.2240_2254delTAAGAGAAGCAACAT p.Leu747_Thr751del 0.188222 EGFR 20 c.2305G>T p.Val769Leu 0.282478	Icotinib	No	Electricity
710	Female	53	Xiping	Zhanyi	Qujing	Yunnan	Yes	No	AD	Right	North	Han	Ia	No	FFPE	EGFR 21 c.2573T>G p.Leu858Arg 0.776702	No	No	Electricity
711	Female	65	Xiping	Zhanyi	Qujing	Yunnan	Yes	No	AD	Right	North	Han	IV	Yes	Plasma	No	No	No	Electricity
712	Male	68	Xiping	Zhanyi	Qujing	Yunnan	No	No	AD	Right	North	Han	Ia	No	FFPE	EGFR 21 c.2573T>G p.Leu858Arg 0.117081	Icotinib	No	Electricity
713	Female	51	Xiping	Zhanyi	Qujing	Yunnan	Yes	No	AD	Right	North	Han	IV	Yes	FFPE	No	No	No	Electricity
714	Male	63	Xiping	Zhanyi	Qujing	Yunnan	No	No	AD	Left	North	Han	Ia	No	FFPE	No	No	No	Electricity
715	Male	51	Panjiang	Zhanyi	Qujing	Yunnan	No	No	AD	Right	North	Han	Ia	No	FFPE	EGFR 21 c.2573T>G p.Leu858Arg 0.149306	Icotinib	No	Electricity/Smokeless coal
716	Female	51	Panjiang	Zhanyi	Qujing	Yunnan	Yes	No	AD	Right	North	Han	IIa	No	Plasma	No	No	No	Electricity/Smokeless coal
717	Female	61	Panjiang	Zhanyi	Qujing	Yunnan	No	Yes	AD	Right	North	Han	IV	Yes	Plasma	No	No	No	Electricity/Smokeless coal
718	Male	43	Panjiang	Zhanyi	Qujing	Yunnan	No	No	AD	Right	North	Han	IIIa	No	FFPE	EGFR 20 c.2369C>T p.Thr790Met 0.172335 EGFR 21 c.2573T>G p.Leu858Arg 0.189617	No	No	Electricity/Smokeless coal
719	Male	49	Panjiang	Zhanyi	Qujing	Yunnan	No	No	AD	Left	North	Han	Ib	No	FFPE	EGFR 21 c.2573T>G p.Leu858Arg 0.095467	No	No	Electricity/Smokeless coal
720	Female	54	Panjiang	Zhanyi	Qujing	Yunnan	Yes	No	AD	Right	North	Han	IIa	No	FFPE	EGFR 20 c.2303_2311dupGCGTGGACA p.Ser768_Asp770dup 0.037559 EGFR 20 c.2314C>T p.Pro772Ser 0.053903	No	No	Electricity/Smokeless coal
721	Male	64	Panjiang	Zhanyi	Qujing	Yunnan	No	No	AD	Right	North	Han	Ib	No	FFPE	EGFR 21 c.2573T>G p.Leu858Arg 0.065725	No	No	Electricity/Smokeless coal
722	Female	63	Panjiang	Zhanyi	Qujing	Yunnan	No	No	AD	Left	North	Han	IIa	No	FFPE	No	No	No	Electricity/Smokeless coal
723	Male	61	Panjiang	Zhanyi	Qujing	Yunnan	No	Yes	AD	Right	North	Han	Ia	No	FFPE	EGFR 21 c.2573T>G p.Leu858Arg 0.067376	No	No	Electricity/Smokeless coal
724	Female	68	Panjiang	Zhanyi	Qujing	Yunnan	No	No	AD	Left	North	Han	Ia	No	FFPE	EGFR 19 c.2235_2249delGGAATTAAGAGAAGC p.Glu746_Ala750del 0.078223	No	No	Electricity/Smokeless coal
725	Female	49	Panjiang	Zhanyi	Qujing	Yunnan	No	No	AD	Right	North	Han	IIa	No	FFPE	EGFR 19 c.2240_2257delTAAGAGAAGCAACATCTC p.Leu747_Pro753delinsSer 0.145812	No	No	Electricity/Smokeless coal
726	Male	45	Lingjiao	Zhanyi	Qujing	Yunnan	No	No	AD	Right	North	Han	IIb	No	FFPE	No	No	No	Electricity/Smokeless coal
727	Female	55	Lingjiao	Zhanyi	Qujing	Yunnan	Yes	No	SCC	Right	North	Han	IIIa	No	FFPE	EGFR 24 c.2918G>A p.Arg973Gln 0.013292	No	No	Electricity/Smokeless coal
728	Female	52	Lingjiao	Zhanyi	Qujing	Yunnan	No	No	AD	Left	North	Han	IV	Yes	Plasma	No	Gefitinib	No	Electricity/Smokeless coal
729	Female	55	Lingjiao	Zhanyi	Qujing	Yunnan	Yes	No	AD	Right	North	Han	IIa	No	FFPE	EGFR 19 c.2236_2250delGAATTAAGAGAAGCA p.Glu746_Ala750del 0.253697	No	No	Electricity/Smokeless coal
730	Female	47	Lingjiao	Zhanyi	Qujing	Yunnan	Yes	No	AD	Left	North	Han	IIa	No	FFPE	EGFR 19 c.2235_2249delGGAATTAAGAGAAGC p.Glu746_Ala750del 0.361917 EGFR 20 c.2369C>T p.Thr790Met 0.00033245	Gefitinib	No	Electricity/Smokeless coal
731	Male	50	Huashan	Zhanyi	Qujing	Yunnan	No	Yes	AD	Right	North	Han	IIa	No	FFPE	No	No	No	Electricity
732	Male	59	Huashan	Zhanyi	Qujing	Yunnan	No	No	AD	Left	North	Han	Ia	No	FFPE	EGFR 21 c.2573T>G p.Leu858Arg 0.176317	No	No	Electricity
733	Female	63	Huashan	Zhanyi	Qujing	Yunnan	Yes	No	AD	Right	North	Han	Ib	No	FFPE	EGFR 21 c.2573T>G p.Leu858Arg 0.103154	No	No	Electricity
734	Female	61	Huashan	Zhanyi	Qujing	Yunnan	Yes	No	AD	Right	North	Han	IIa	No	FFPE	EGFR 19 c.2236_2250delGAATTAAGAGAAGCA p.Glu746_Ala750del 0.215673	No	No	Electricity
735	Male	57	Huashan	Zhanyi	Qujing	Yunnan	No	No	AD	Left	North	Han	IIa	No	FFPE	EGFR 19 c.2240T>C p.Leu747Ser 0.113951	No	No	Electricity
736	Male	52	Huashan	Zhanyi	Qujing	Yunnan	No	No	AD	Left	North	Han	IV	Yes	FFPE	EGFR amplification 7.39778819129634 EGFR 21 c.2573T>G p.Leu858Arg 0.815	No	No	Electricity
737	Male	67	Huashan	Zhanyi	Qujing	Yunnan	No	No	AD	Left	North	Han	IIb	No	FFPE	No	No	No	Electricity
738	Female	53	Dapo	Zhanyi	Qujing	Yunnan	Yes	No	SCC	Left	North	Han	IV	Yes	Plasma	No	No	No	Electricity/Wood
739	Male	57	Dapo	Zhanyi	Qujing	Yunnan	No	No	AD	Right	North	Han	Ia	No	FFPE	EGFR 21 c.2573T>G p.Leu858Arg 0.0826	No	No	Electricity/Wood
740	Male	63	Dapo	Zhanyi	Qujing	Yunnan	No	No	AD	Left	North	Han	Ib	No	FFPE	EGFR 21 c.2573T>G p.Leu858Arg 0.20753	No	No	Electricity/Wood
741	Male	58	Dapo	Zhanyi	Qujing	Yunnan	No	No	AD	Right	North	Han	Ia	No	FFPE	EGFR 21 c.2573T>G p.Leu858Arg 0.145814	No	No	Electricity/Wood
742	Female	50	Dapo	Zhanyi	Qujing	Yunnan	No	No	AD	Left	North	Han	IV	Yes	Plasma	No	No	No	Electricity/Wood
743	Female	58	Baishui	Zhanyi	Qujing	Yunnan	No	No	AD	Right	North	Han	Ia	No	FFPE	EGFR 21 c.2573T>G p.Leu858Arg 0.070418	No	No	Electricity/Wood
744	Female	57	Baishui	Zhanyi	Qujing	Yunnan	No	No	AD	Right	North	Han	Ia	No	FFPE	EGFR 21 c.2573T>G p.Leu858Arg 0.172611	Icotinib	No	Electricity/Wood
745	Male	69	Sige	Panzhou	Liupanshui	Guizhou	No	No	AD	Left	North-east	Han	Ia	No	FFPE	No	No	No	Electricity
746	Male	46	Xize	Xuanwei	Qujing	Yunnan	No	No	AD	Right	North-east	Han	IV	Yes	Fresh tumor tissue from surgical resections	EGFR 18 c.2155G>T p.Gly719Cys 0.253814 EGFR 20 c.2303G>T p.Ser768Ile 0.258225	Gefitinib	No	Electricity/Wood
747	Male	52	Xize	Xuanwei	Qujing	Yunnan	No	No	AD	Right	North-east	Han	IIb	No	FFPE	No	No	No	Electricity/Wood
748	Male	59	Xize	Xuanwei	Qujing	Yunnan	No	No	AD	Right	North-east	Han	IIa	No	FFPE	EGFR 19 c.2236_2250delGAATTAAGAGAAGCA p.Glu746_Ala750del 0.363296	Icotinib	No	Electricity/Wood
749	Female	51	Wanshui	Xuanwei	Qujing	Yunnan	Yes	No	AD	Left	North-east	Han	Ib	No	Fresh tumor tissue from surgical resections	No	No	No	Electricity
750	Male	51	Wanshui	Xuanwei	Qujing	Yunnan	No	No	AD	Left	North-east	Han	IIa	No	Fresh tumor tissue from surgical resections	No	Anlotinib	No	Electricity
751	Female	60	Wanshui	Xuanwei	Qujing	Yunnan	Yes	Yes	AD	Left	North-east	Han	Ib	No	FFPE	EGFR 21 c.2512C>G p.Leu838Val 0.17056 EGFR 21 c.2582T>A p.Leu861Gln 0.205629	No	No	Electricity
752	Female	57	Wanshui	Xuanwei	Qujing	Yunnan	Yes	Yes	AD	Left	North-east	Han	IV	Yes	FFPE tumor tissue from biopsies	No	No	No	Electricity
753	Female	68	Wanshui	Xuanwei	Qujing	Yunnan	Yes	Yes	NSCLC	Right	North-east	Han	IV	Yes	Plasma	No	No	No	Electricity
754	Male	65	Wanshui	Xuanwei	Qujing	Yunnan	No	No	SCC	Left	North-east	Han	Ib	No	Plasma	EGFR 21 c.2582T>A p.Leu861Gln 0.0108	Gefitinib and Anlotinib	No	Electricity
755	Female	66	Wanshui	Xuanwei	Qujing	Yunnan	No	Yes	AD	Left	North-east	Han	IV	Yes	FFPE tumor tissue from biopsies	EGFR 18 c.2155G>T p.Gly719Cys 0.2837 EGFR 20 c.2303G>T p.Ser768Ile 0.3007	Afatinib	No	Electricity
756	Male	58	Wanshui	Xuanwei	Qujing	Yunnan	No	Yes	AD	Right	North-east	Han	Ia	No	FFPE	EGFR 18 c.2156G>C p.Gly719Ala 0.125326 EGFR 21 c.2582T>A p.Leu861Gln 0.111345	No	No	Electricity
757	Female	38	Shuanglong	Xuanwei	Qujing	Yunnan	No	Yes	AD	Left	North-east	Han	Ib	No	FFPE	No	No	No	Electricity/Smokeless coal
758	Male	58	Shuanglong	Xuanwei	Qujing	Yunnan	Yes	Yes	AD	Left	North-east	Han	IIb	No	Plasma	No	No	No	Electricity/Smokeless coal
759	Male	42	Shuanglong	Xuanwei	Qujing	Yunnan	No	No	AD	Bilateral	North-east	Han	Ib	No	FFPE	No	No	No	Electricity/Smokeless coal
760	Male	91	Shuanglong	Xuanwei	Qujing	Yunnan	No	Yes	AD	Right	North-east	Han	IIb	No	Plasma	No	No	No	Electricity/Smokeless coal
761	Male	61	Shuanglong	Xuanwei	Qujing	Yunnan	No	No	AD	Left	North-east	Han	IIb	No	Plasma	No	No	No	Electricity/Smokeless coal
762	Male	67	Shuanglong	Xuanwei	Qujing	Yunnan	No	No	NSCLC	Right	North-east	Han	IIb	No	FFPE	No	No	No	Electricity/Smokeless coal
763	Female	66	Shuanglong	Xuanwei	Qujing	Yunnan	No	No	AD	Right	North-east	Han	Ia	No	FFPE	EGFR 21 c.2499G>C p.Leu833Phe 0.111597 EGFR 21 c.2582T>G p.Leu861Arg 0.110329	No	No	Electricity/Smokeless coal
764	Male	56	Shuanglong	Xuanwei	Qujing	Yunnan	No	Yes	AD	Right	North-east	Han	IV	Yes	Plasma	EGFR 18 c.2155G>T p.Gly719Cys 0.0103202846975 EGFR 20 c.2303G>T p.Ser768Ile 0.0023 EGFR 20 c.2369C>T p.Thr790Met 0.0013	Icotinib	No	Electricity/Smokeless coal
765	Male	64	Shuanglong	Xuanwei	Qujing	Yunnan	No	No	AD	Right	North-east	Han	Ib	No	FFPE	No	No	No	Electricity/Smokeless coal
766	Male	44	Shuanglong	Xuanwei	Qujing	Yunnan	No	No	NSCLC	Right	North-east	Han	Ib	No	Cytology	EGFR 21 c.2573T>G p.Leu858Arg 0.109019	No	No	Electricity/Smokeless coal
767	Male	66	Shuanglong	Xuanwei	Qujing	Yunnan	No	No	AD	Bilateral	North-east	Han	IIIa	No	FFPE	No	No	No	Electricity/Smokeless coal
768	Female	74	Reshui	Xuanwei	Qujing	Yunnan	Yes	No	NSCLC	Left	North-east	Han	Ib	No	Plasma	No	No	No	Electricity/Smokeless coal
769	Female	57	Reshui	Xuanwei	Qujing	Yunnan	Yes	No	SCC	Right	North-east	Han	IV	Yes	Plasma	No	No	No	Electricity/Smokeless coal
770	Male	52	Puli	Xuanwei	Qujing	Yunnan	No	No	AD	Right	North-east	Han	Ib	No	FFPE	EGFR 21 c.2573T>G p.Leu858Arg 0.201459	No	No	Electricity/Smoky coal
771	Male	76	Puli	Xuanwei	Qujing	Yunnan	No	No	AD	Bilateral	North-east	Han	IIb	No	Plasma	No	Gefitinib	No	Smoky coal
772	Male	47	Luoshui	Xuanwei	Qujing	Yunnan	No	Yes	AD	Right	North-east	Han	IV	Yes	FFPE	EGFR 18 c.2155G>T p.Gly719Cys 0.073517 EGFR 20 c.2303G>T p.Ser768Ile 0.05771	Afatinib	No	Electricity/Smokeless coal
773	Female	68	Fenghua	Xuanwei	Qujing	Yunnan	Yes	Yes	AD	Left	North-east	Han	IIa	No	Plasma	No	No	No	Electricity
774	Female	75	Fenghua	Xuanwei	Qujing	Yunnan	Yes	No	AD	Right	North-east	Han	IIa	No	FFPE	EGFR 20 c.2302A>T p.Ser768Cys 0.131421 EGFR 21 c.2573T>G p.Leu858Arg 0.142133	Icotinib	No	Electricity
775	Male	55	Fenghua	Xuanwei	Qujing	Yunnan	No	Yes	AD	Right	North-east	Han	Ib	No	FFPE	No	No	No	Electricity
776	Male	47	Delu	Xuanwei	Qujing	Yunnan	No	No	AD	Right	North-east	Han	Ib	No	FFPE	No	No	No	Electricity/Smokeless coal
777	Male	65	Delu	Xuanwei	Qujing	Yunnan	No	No	AD	Right	North-east	Han	IIb	No	FFPE	EGFR 19 c.2235_2249delGGAATTAAGAGAAGC p.Glu746_Ala750del 0.020347	No	No	Electricity/Smokeless coal
778	Male	72	Adu	Xuanwei	Qujing	Yunnan	No	No	AD	Left	North-east	Han	Ib	No	FFPE	EGFR 21 c.2573T>G p.Leu858Arg 0.057641	No	No	Wood
779	Female	58	Zhehai	Huize	Qujing	Yunnan	No	No	AD	Left	North-west	Han	IIIb	No	FFPE	No	No	No	Electricity/Smokeless coal
780	Male	51	Zhehai	Huize	Qujing	Yunnan	No	No	AD	Left	North-west	Han	IIa	No	FFPE	EGFR 19 c.2240_2257delTAAGAGAAGCAACATCTC p.Leu747_Pro753delinsSer 0.27604	No	No	Electricity/Smokeless coal
781	Female	57	Zhehai	Huize	Qujing	Yunnan	No	No	AD	Right	North-west	Han	Ia	No	FFPE	EGFR 21 c.2573T>G p.Leu858Arg 0.085418	No	No	Electricity/Smokeless coal
782	Female	36	Leye	Huize	Qujing	Yunnan	No	No	AD	Bilateral	North-west	Han	IIa	No	FFPE	No	No	No	Electricity
783	Female	63	Leye	Huize	Qujing	Yunnan	No	No	AD	Left	North-west	Han	Ia	No	Plasma	EGFR 18 c.2161G>A p.Gly721Ser 0.0031 EGFR 21 c.2568T>G p.Phe856Leu 0.001 EGFR 21 c.2573T>G p.Leu858Arg 0.1109	Icotinib	No	Electricity/Wood
784	Male	47	Jinzhong	Huize	Qujing	Yunnan	No	No	AD	Right	North-west	Han	Ia	No	FFPE	EGFR 21 c.2573T>G p.Leu858Arg 0.076271	No	No	Electricity
785	Male	55	Daibu	Huize	Qujing	Yunnan	No	No	AD	Right	North-west	Han	Ia	No	FFPE	EGFR 21 c.2573T>G p.Leu858Arg 0.130137	Icotinib and Erlotinib	No	Electricity/Wood
786	Female	63	Dajin	Huize	Qujing	Yunnan	No	No	AD	Right	North-west	Han	Ib	No	FFPE	No	Anlotinib	No	Electricity/Wood
787	Female	26	Jinniu	Binchuan	Dali	Yunnan	No	No	AD	Right	Other	Han	IIa	No	FFPE	No	No	No	Electricity
788	Male	53	Menglong	Jinghong	Xishuangbanna	Yunnan	No	No	AD	Left	Other	Han	IV	Yes	FFPE	EGFR 21 c.2573T>G p.Leu858Arg 0.499758	Gefitinib	No	Electricity/Wood
789	Female	50	Panlong	Kunming	Kunming	Yunnan	Yes	No	AD	Left	Other	Han	IIIa	No	FFPE	EGFR 18 c.2156G>C p.Gly719Ala 0.063113	No	No	Electricity
790	Female	63	Unknown	Unknown	Unknown	Unknown	No	No	AD	Right	Other	Han	IV	Yes	FFPE	EGFR 18 c.2155G>T p.Gly719Cys 0.1302 EGFR 20 c.2303G>T p.Ser768Ile 0.1367	No	No	Unknown
791	Male	60	Unknown	Unknown	Unknown	Unknown	No	No	AD	Right	Other	Han	IV	Yes	FFPE	EGFR 18 c.2155G>T p.Gly719Cys 0.144057 EGFR 20 c.2303G>T p.Ser768Ile 0.13582	No	No	Unknown
792	Male	43	Unknown	Unknown	Unknown	Unknown	No	No	AD	Right	Other	Han	IIIb	No	FFPE	EGFR 18 c.2156G>C p.Gly719Ala EGFR 20 c.2303G>T p.Ser768Ile	No	No	Unknown
793	Male	52	Unknown	Unknown	Unknown	Unknown	No	No	AD	Right	Other	Han	Ib	No	FFPE	EGFR 21 c.2573T>G p.Leu858Arg	No	No	Unknown
794	Male	78	Unknown	Unknown	Unknown	Unknown	No	No	AD	Right	Other	Han	Ib	No	Plasma	EGFR 21 c.2573T>G p.Leu858Arg	No	No	Unknown
795	Female	38	Unknown	Unknown	Unknown	Unknown	No	No	AD	Right	Other	Han	Ib	No	Plasma	EGFR 21 c.2573T>G p.Leu858Arg	No	No	Unknown
796	Male	60	Unknown	Unknown	Unknown	Unknown	No	No	AD	Right	Other	Han	Ib	No	FFPE	EGFR 21 c.2573T>G p.Leu858Arg 0.096831	No	No	Unknown
797	Male	51	Unknown	Unknown	Unknown	Unknown	No	No	AD	Right	Other	Han	IIb	No	Plasma	No	Icotinib	No	Unknown
798	Female	64	Unknown	Unknown	Unknown	Unknown	No	No	NSCLC	Right	Other	Han	IV	Yes	Plasma	No	No	No	Unknown
799	Female	59	Unknown	Unknown	Unknown	Unknown	No	No	AD	Right	Other	Han	IV	Yes	Plasma	No	No	No	Unknown
800	Female	52	Unknown	Unknown	Unknown	Unknown	No	No	AD	Right	Other	Han	IV	Yes	Plasma	No	No	No	Unknown
801	Female	53	Unknown	Unknown	Unknown	Unknown	No	No	AD	Right	Other	Han	Ia	No	FFPE	No	No	No	Unknown
802	Male	61	Unknown	Unknown	Unknown	Unknown	No	No	AD	Right	Other	Han	Ib	No	Plasma	No	No	No	Unknown
803	Male	52	Wangjin	Yantan	Zigong	Sichuan	No	No	NSCLC	Right	Other	Han	Ia	No	FFPE	No	No	No	Electricity
804	Female	72	Yuanma	Yuanmou	Chuxiong	Yunnan	No	No	AD	Left	Other	Han	IIIb	No	Plasma	No	No	No	Electricity/Wood
805	Female	57	Laocheng	Yuanmou	Chuxiong	Yunnan	Yes	No	AD	Left	Other	Han	Ia	No	FFPE	EGFR 21 c.2573T>G p.Leu858Arg 0.044187	Icotinib	No	Electricity/Wood
806	Male	48	Zhuji	Shizong	Qujing	Yunnan	No	Yes	AD	Left	South	Han	IIb	No	FFPE	EGFR 19 c.2235_2249delGGAATTAAGAGAAGC p.Glu746_Ala750del 0.088628	No	No	Electricity
807	Male	33	Zhuji	Shizong	Qujing	Yunnan	No	No	AD	Right	South	Han	IIa	No	Plasma	EGFR 19 c.2237_2257delAATTAAGAGAAGCAACATCTCinsTCT p.Glu746_Pro753delinsValSer 0.018	Osimertinib	No	Electricity
808	Male	59	Wukong	Shizong	Qujing	Yunnan	No	No	AD	Right	South	Han	IIb	No	Plasma	No	No	No	Electricity/Smokeless coal
809	Male	38	Danfeng	Shizong	Qujing	Yunnan	No	No	AD	Right	South	Han	IIa	No	FFPE	No	No	No	Electricity
810	Male	65	Danfeng	Shizong	Qujing	Yunnan	No	No	AD	Right	South	Han	IIb	No	FFPE	No	No	No	Electricity/Wood
811	Male	66	Danfeng	Shizong	Qujing	Yunnan	No	No	AD	Left	South	Han	Ia	No	FFPE	EGFR 21 c.2582T>A p.Leu861Gln	No	No	Electricity/Wood
812	Female	48	Danfeng	Shizong	Qujing	Yunnan	Yes	No	AD	Right	South	Han	IV	Yes	FFPE	EGFR amplification 4.00403548780972 EGFR 19 c.2235_2249delGGAATTAAGAGAAGC p.Glu746_Ala750del 0.545126	No	No	Electricity/Wood
813	Female	59	Danfeng	Shizong	Qujing	Yunnan	No	No	AD	Left	South	Han	Ib	No	FFPE	No	No	No	Electricity/Wood
814	Female	31	Zhongshan	Luoping	Qujing	Yunnan	No	Yes	AD	Right	South-east	Han	IIa	No	FFPE	No	No	No	Electricity
815	Female	56	Zhongshan	Luoping	Qujing	Yunnan	No	No	NSCLC	Right	South-east	Han	IIIb	Yes	Plasma	No	Gefitinib	No	Electricity
816	Male	41	Luoxiong	Luoping	Qujing	Yunnan	No	No	AD	Left	South-east	Han	Ia	No	FFPE	No	No	No	Electricity/Smokeless coal
817	Male	59	Lashan	Luoping	Qujing	Yunnan	No	No	AD	Right	South-east	Han	IIa	No	FFPE	EGFR 20 c.2369C>T p.Thr790Met 0.00044267 EGFR 21 c.2573T>G p.Leu858Arg 0.239016	No	No	Electricity/Wood
818	Male	54	Jiulong	Luoping	Qujing	Yunnan	No	No	NSCLC	Right	South-east	Han	IIb	No	Plasma	EGFR 19 c.2235_2249delGGAATTAAGAGAAGC p.Glu746_Ala750del	Gefitinib	No	Electricity/Smokeless coal
819	Female	47	Fule	Luoping	Qujing	Yunnan	No	No	AD	Right	South-east	Han	IIIa	No	FFPE	EGFR 18 c.2156G>C p.Gly719Ala 0.105317	No	No	Electricity
820	Male	42	Fule	Luoping	Qujing	Yunnan	No	No	AD	Left	South-east	Han	IIb	No	FFPE	EGFR 18 c.2156G>C p.Gly719Ala 0.250905 EGFR 21 c.2582T>A p.Leu861Gln 0.237395	Icotinib	No	Electricity
821	Female	65	Fule	Luoping	Qujing	Yunnan	Yes	No	AD	Left	South-east	Han	IIa	No	Plasma	No	No	No	Electricity
822	Male	41	Fule	Luoping	Qujing	Yunnan	No	No	AD	Right	South-east	Han	IIIb	Yes	Fresh tumor tissue from surgical resections	EGFR 18 c.2155G>T p.Gly719Cys 0.366308 EGFR 20 c.2303G>T p.Ser768Ile 0.397129	Almonertinib	No	Electricity
823	Male	51	Agang	Luoping	Qujing	Yunnan	No	No	AD	Right	South-east	Han	IIa	No	FFPE	EGFR 19 c.2236_2257delGAATTAAGAGAAGCAACATCTCinsATAT p.Glu746_Pro753delinsIleSer 0.00744878957169	Icotinib	Yes	Electricity/Smoky coal
824	Female	71	Zhongshu	Luliang	Qujing	Yunnan	Yes	No	SCC	Left	South-west	Han	IIIb	No	Plasma	No	No	No	Electricity/Smokeless coal
825	Female	71	Zhongshu	Luliang	Qujing	Yunnan	Yes	No	AD	Right	South-west	Han	IIIb	No	FFPE	No	No	No	Electricity/Smokeless coal
826	Male	71	Zhongshu	Luliang	Qujing	Yunnan	No	No	AD	Right	South-west	Han	Ib	No	FFPE tumor tissue from biopsies	EGFR 20 c.2310_2311insGGG p.Asp770_Asn771insGly 0.126802	No	No	Electricity/Smokeless coal
827	Male	49	Zhaokua	Luliang	Qujing	Yunnan	No	No	AD	Right	South-west	Han	IIa	No	FFPE	No	No	No	Electricity/Smokeless coal
828	Male	57	Zhaokua	Luliang	Qujing	Yunnan	No	No	AD	Left	South-west	Han	Ib	No	FFPE	EGFR 20 c.2318_2320delACGinsTCA p.HisVal773LeuMet 0.205202	No	No	Electricity/Smokeless coal
829	Female	50	Sanchahe	Luliang	Qujing	Yunnan	Yes	No	AD	Right	South-west	Han	IV	Yes	FFPE	EGFR 18 c.2155G>T p.Gly719Cys 0.209839 EGFR 20 c.2303G>T p.Ser768Ile 0.208343	No	No	Electricity/Smokeless coal
830	Female	57	Longhai	Luliang	Qujing	Yunnan	No	No	AD	Right	South-west	Han	Ib	No	FFPE tumor tissue from biopsies	EGFR 21 c.2573T>G p.Leu858Arg 0.219336 EGFR 3 c.323G>A p.Arg108Lys 0.212893	Icotinib	No	Electricity/Smokeless coal
831	Female	50	Fanghua	Luliang	Qujing	Yunnan	No	Yes	AD	Right	South-west	Han	Ib	No	FFPE	No	No	No	Electricity
832	Female	43	Fanghua	Luliang	Qujing	Yunnan	No	No	NSCLC	Bilateral	South-west	Han	Ib	No	Cytology	EGFR 21 c.2573T>G p.Leu858Arg	Gefitinib	No	Electricity
833	Female	59	Damogu	Luliang	Qujing	Yunnan	Yes	No	AD	Right	South-west	Han	IIIb	No	FFPE	No	No	No	Electricity/Wood
834	Male	56	Banqiao	Luliang	Qujing	Yunnan	No	No	AD	Right	South-west	Han	IIa	No	FFPE	No	No	No	Electricity/Wood
835	Male	53	Banqiao	Luliang	Qujing	Yunnan	No	No	AD	Left	South-west	Han	IIa	No	Plasma	No	Anlotinib	No	Electricity/Wood
836	Female	80	Banqiao	Luliang	Qujing	Yunnan	No	Yes	NSCLC	Left	South-west	Han	IV	Yes	Plasma	EGFR amplification 7.31890659620723 EGFR 20 c.2369C>T p.Thr790Met 0.885972 EGFR 21 c.2573T>G p.Leu858Arg 0.871163	Osimertinib	No	Electricity/Wood
837	Male	50	Banqiao	Luliang	Qujing	Yunnan	No	No	NSCLC	Left	South-west	Han	IIa	No	FFPE	No	No	No	Electricity/Wood
838	Male	37	Banqiao	Luliang	Qujing	Yunnan	No	No	AD	Left	South-west	Han	IV	Yes	FFPE	EGFR 18 c.2126A>C p.Glu709Ala 0.023321 EGFR 18 c.2155G>T p.Gly719Cys 0.019729	No	No	Electricity
839	Female	55	Zhangangtun	Malong	Qujing	Yunnan	No	No	SCC	Left	West	Han	IV	Yes	FFPE	No	No	No	Electricity/Smokeless coal
840	Female	69	Yuewang	Malong	Qujing	Yunnan	Yes	No	AD	Right	West	Han	Ia	No	FFPE	EGFR 21 c.2573T>G p.Leu858Arg 0.089466	Gefitinib	No	Electricity/Smokeless coal
841	Female	46	Yuewang	Malong	Qujing	Yunnan	No	No	ADSC	Left	West	Han	Ib	No	FFPE	EGFR 21 c.2573T>G p.Leu858Arg 0.290323	Icotinib	No	Electricity/Smokeless coal
842	Male	44	Yuewang	Malong	Qujing	Yunnan	No	No	AD	Bilateral	West	Han	IIa	No	FFPE	No	No	No	Electricity/Smokeless coal
843	Male	82	Yuewang	Malong	Qujing	Yunnan	No	No	NSCLC	Right	West	Han	Ia	No	Plasma	No	No	No	Electricity/Smokeless coal
844	Male	46	Wangjiazhuang	Malong	Qujing	Yunnan	No	No	AD	Right	West	Han	Ia	No	FFPE	No	No	No	Electricity
845	Male	52	Wangjiazhuang	Malong	Qujing	Yunnan	No	No	AD	Right	West	Han	IIa	No	FFPE	EGFR 19 c.2237_2255>T p.Glu746_Ser752delinsVal 0.002456	No	No	Electricity
846	Female	61	Wangjiazhuang	Malong	Qujing	Yunnan	No	No	AD	Right	West	Han	IV	Yes	FFPE	No	No	No	Electricity
847	Male	54	Wangjiazhuang	Malong	Qujing	Yunnan	No	No	AD	Left	West	Han	IIIa	Yes	FFPE	EGFR amplification 3.98849555005636 EGFR 19 c.2235_2249delGGAATTAAGAGAAGC p.Glu746_Ala750del 0.563352	Gefitinib and Osimertinib	No	Electricity
848	Male	70	Wangjiazhuang	Malong	Qujing	Yunnan	No	No	AD	Right	West	Han	IIa	No	FFPE tumor tissue from biopsies	No	No	No	Electricity
849	Female	65	Wangjiazhuang	Malong	Qujing	Yunnan	No	No	SCC	Right	West	Han	Ia	No	Plasma	No	No	No	Electricity
850	Female	70	Tongquan	Malong	Qujing	Yunnan	No	No	AD	Right	West	Han	IIa	No	FFPE	No	No	No	Electricity
851	Male	57	Tongquan	Malong	Qujing	Yunnan	No	No	AD	Left	West	Han	Ia	No	FFPE	EGFR 20 c.2327G>A p.Arg776His 0.022229 EGFR 21 c.2573T>G p.Leu858Arg 0.019492	No	No	Electricity
852	Male	58	Tongquan	Malong	Qujing	Yunnan	No	No	AD	Right	West	Han	IIb	No	FFPE	EGFR 18 c.2156G>C p.Gly719Ala 0.280471 EGFR 21 c.2582T>A p.Leu861Gln 0.267154	No	No	Electricity
853	Male	45	Tongquan	Malong	Qujing	Yunnan	No	No	AD	Left	West	Han	Ia	No	FFPE	EGFR 18 c.2156G>C p.Gly719Ala 0.126316 EGFR 20 c.2335G>T p.Gly779Cys 0.157845	No	No	Electricity
854	Female	72	Tongquan	Malong	Qujing	Yunnan	Yes	No	NSCLC	Left	West	Han	IV	Yes	Plasma	No	No	No	Electricity
855	Female	68	Tongquan	Malong	Qujing	Yunnan	Yes	No	AD	Right	West	Han	IV	Yes	Plasma	No	Gefitinib	No	Electricity
856	Male	64	Tongquan	Malong	Qujing	Yunnan	No	No	AD	Left	West	Han	IIa	No	FFPE	No	No	No	Electricity
857	Male	46	Maming	Malong	Qujing	Yunnan	No	Yes	AD	Right	West	Han	Ia	No	FFPE	EGFR 21 c.2573T>G p.Leu858Arg 0.080451	No	No	Electricity/Smokeless coal
858	Female	64	Maming	Malong	Qujing	Yunnan	Yes	No	AD	Right	West	Han	IIIb	No	FFPE	No	No	No	Electricity/Smokeless coal
859	Female	66	Jiuxian	Malong	Qujing	Yunnan	Yes	No	NSCLC	Left	West	Han	IIIb	No	Plasma	No	No	No	Electricity/Smokeless coal
860	Male	45	Jiuxian	Malong	Qujing	Yunnan	No	No	AD	Right	West	Han	Ia	No	FFPE	EGFR 21 c.2573T>G p.Leu858Arg 0.059099	No	No	Electricity/Smokeless coal
861	Male	70	Jiuxian	Malong	Qujing	Yunnan	No	No	AD	Right	West	Han	IIa	No	FFPE	No	No	No	Electricity/Smokeless coal
862	Male	55	Jiuxian	Malong	Qujing	Yunnan	No	No	AD	Left	West	Han	IIa	No	FFPE	EGFR 19 c.2239_2248TTAAGAGAAG>C p.Leu747_Ala750delinsPro 0.0580981740574	No	No	Electricity/Smokeless coal
863	Male	66	Jitou	Malong	Qujing	Yunnan	No	No	AD	Right	West	Han	Ia	No	FFPE	EGFR 21 c.2573T>G p.Leu858Arg 0.043271	No	No	Electricity/Smokeless coal
864	Male	52	Jitou	Malong	Qujing	Yunnan	No	No	AD	Right	West	Han	IIa	No	Plasma	No	No	No	Electricity/Smokeless coal
